# Supplementary material for: Transcriptional response of cultured porcine intestinal epithelial cells to micro algae extracts in the presence and absence of enterotoxigenic Escherichia coli
Source: Genes Nutr. 2019 Mar 19;14:8. doi: 10.1186/s12263-019-0632-z (PMC6423797; doi:10.1186/s12263-019-0632-z)
Supplement: Supplementary file 2 — DEGs microarray comparisons and functional (pathway) analysis. A). Lists of DEGs used for pathway analysis. B). Enriched pathways without ETEC. C). Enriched pathways with ETEC. (XLSX 392 kb) [file 12263_2019_632_MOESM2_ESM.xlsx]

## Sheet: read me 
	Supplementary file S2; DEGs and Pathways
	For each microarray comparison a seperate sheet is provided contianing the DEGs loaded in the GeneAnalytics program to retrieve significant "enriched pathways".
	Sheets are named according to the abbreviations used for microarray comparisons in Table 1.
	In case a higher Fold Change (FC) cut-off than 2.0 (up- or down-regulation) was used for selection of DEGs, the used cut-off (e.g. FC ≥ 3.0) is specified.
	Note that a FC of -2.0 is 2 -fold lower expression (down-regulation) and 2.0 is 2-fold higer expression (up-regulation)
	For each DEG selected in a comparison also FC-values scored in other (related) microarray comparison (at the same time point) are provided as extra information.
	HUGO gene-symbols are used as abbreviations for DEGs and in retrieved pathways.
	For all DEGs, up- or down-regulation is specified, a full name and alias abbreviations are provided, and a GeneCard-URL is listed (to activate the GeneCards URLs: give a return in the Excel-cell)
	GeneAnalytics pathways with a high and medium score containing ≥ 2 matching genes were retrieved and listed in 2 seperate sheets for comparisons with and without ETEC

## Sheet: Pathways without ETEC
Pathways retrieved from GeneAnalytics program for DEGs of microarray comparison without ETEC.
$Pathways with a high and medium score and at least 2 matched genes were listed.
&Pathways were classified in a functional group representing a major biological process.
"Freeze panes" starts at row 8 (use headers to sort)
Comparison algae extract vs. control	Hours	Functional group&	Score$	Pathway Name	Total # of genes in the pathway	# Matched genes	Matched Genes (HUGO symbols)	Evidence URL
H	2	apoptosis	7.08344	TP53 Regulates Metabolic Genes	85	2	AGO1, MT-CO3	http://pathcards.genecards.org/card/tp53_regulates_metabolic_genes
S	2	apoptosis	12.4527	TP53 Regulates Metabolic Genes	85	7	AGO1, MT-CO1, MT-CO2, MT-CO3, COX7C, DDIT4, YWHAH	http://pathcards.genecards.org/card/tp53_regulates_metabolic_genes
H	2	apoptosis	5.46139	Phagosome	154	2	ITGB3, THBS1	http://pathcards.genecards.org/card/phagosome
AM	6	apoptosis	13.9989	Apoptotic Pathways in Synovial Fibroblasts	725	48	ACTA2, EIF4A2, SOS2, LTBP4, APP, ACTB, GNG4, PRPS1, WNK1, MAPK14, GNAS, FLT1, IGF1R, LIFR, TAF4, PDGFA, PFN2, EGFR, LIMK2, ARHGEF2, TERT, FGFR1, ERBB2, HSP90AA1, TGFA, DIABLO, RND2, BMP1, FOS, TNFRSF10B, GTF2H2, GTF2H4, AGO1, EIF4G3, CASP10, CACNA2D1, GNAI2, TNFSF12, H3F3A, PLCE1, RASGRP1, MAP3K8, PPP1CB, RAP1GAP, ITGB3, PPP1R2, PPP1R3C, NRP2	http://pathcards.genecards.org/card/apoptotic_pathways_in_synovial_fibroblasts
S	6	apoptosis	9.03442	Apoptotic Cleavage of Cellular Proteins	53	3	HIST1H1B, HIST1H1D, DNM1L	http://pathcards.genecards.org/card/apoptotic_cleavage_of_cellular_proteins
S	2	AR transcription	10.8973	Activated PKN1 Stimulates Transcription of AR (androgen Receptor) Regulated Genes KLK2 and KLK3	595	19	ERCC6, ACTB, MAP2K1, H2AFV, MYH10, PKN1, HIST1H2AB, HIST1H2BA, HIST1H3A, RHOB, HIST4H4, HIST2H2BF, NFIB, RPS27A, TAF1D, TROVE2, DDX21, RXRA, YWHAH	http://pathcards.genecards.org/card/activated_pkn1_stimulates_transcription_of_ar_(androgen_receptor)_regulated_genes_klk2_and_klk3
AM	6	AR transcription	14.0476	Activated PKN1 Stimulates Transcription of AR (androgen Receptor) Regulated Genes KLK2 and KLK3	583	41	SOS2, APP, ACTB, GNG4, ELANE, PCGF2, GNAS, TAF1D, POLR3A, PHF2, SUDS3, SLC29A1, KDM2A, KDM6A, KDM3A, TERT, NCOR1, NCOR2, BAZ2A, HIST1H2BB, HIST1H2BC, POU2F1, DNMT3A, GTF2H2, MYH9, GTF2H4, KMT5A, GTF3C4, HSPG2, C3, KMT2D, GNAI2, PKN3, HLA-DQA1, H3F3A, PPP1CB, MYH10, ARID5B, REST, TTF1, SAP30L	http://pathcards.genecards.org/card/activated_pkn1_stimulates_transcription_of_ar_(androgen_receptor)_regulated_genes_klk2_and_klk3
H	6	bloodvessel	8.36589	VEGF Pathway (Qiagen)	122	4	ACTA2, ACTB, RND2, ITGA5	http://pathcards.genecards.org/card/vegf_pathway_(qiagen)
AM	6	bloodvessel	10.6041	VEGF Pathway (Qiagen)	122	13	ACTA2, SOS2, ACTB, MAPK14, FLT1, SRF, EGFR, MAPKAPK3, HSP90AA1, RND2, FOS, ITGB3, NRP2	http://pathcards.genecards.org/card/vegf_pathway_(qiagen)
C	6	bloodvessel	7.91709	Cell Adhesion_Endothelial Cell Contacts By Non-junctional Mechanisms	40	2	LAMB1, COL4A1	http://pathcards.genecards.org/card/cell_adhesion_endothelial_cell_contacts_by_non-junctional_mechanisms
C	2	bloodvessel	27.2188	Blood-Brain Barrier Pathway: Anatomy	71	8	ACTB, HSPG2, LAMA1, LAMC1, ITGA6, ITGAV, CLDN15, COL4A1	http://pathcards.genecards.org/card/blood-brain_barrier_pathway_anatomy
C	2	bloodvessel	9.61234	Angiogenesis (CST)	86	4	ITGA6, FLT1, ITGAV, THBS1	http://pathcards.genecards.org/card/angiogenesis_(cst)
C	6	bloodvessel	9.77006	Angiogenesis (CST)	86	3	PTGS2, JAG1, HMOX1	http://pathcards.genecards.org/card/angiogenesis_(cst)
H	2	bloodvessel	11.6886	Angiogenesis (CST)	86	3	ITGB3, HMOX1, THBS1	http://pathcards.genecards.org/card/angiogenesis_(cst)
H	6	bloodvessel	10.1935	Angiogenesis (CST)	86	4	ITGA5, HMOX1, THBS1, CCL2	http://pathcards.genecards.org/card/angiogenesis_(cst)
AM	6	bloodvessel	15.3092	Angiogenesis (CST)	87	13	JAG1, HMOX1, FLT1, THBS1, EFNB1, FGFR1, MST1R, TGFA, NEO1, NDRG1, ITGB3, CCL2, NRP2	http://pathcards.genecards.org/card/angiogenesis_(cst)
C	2	ECM	8.74784	Osteoblast Signaling	13	2	ITGAV, COL1A1	http://pathcards.genecards.org/card/osteoblast_signaling
C	2	cancer	16.8878	Small Cell Lung Cancer	86	6	LAMA1, LAMC1, ITGA6, ITGAV, COL4A1, COL4A5	http://pathcards.genecards.org/card/small_cell_lung_cancer
C	6	cancer	9.77006	Small Cell Lung Cancer	86	3	PTGS2, LAMB1, COL4A1	http://pathcards.genecards.org/card/small_cell_lung_cancer
H	2	cancer	6.63332	MicroRNAs in Cancer	297	3	ITGB3, HMOX1, THBS1	http://pathcards.genecards.org/card/micrornas_in_cancer
S	6	cell cycle	14.4329	CDK-mediated Phosphorylation and Removal of Cdc6	880	14	HIST1H1B, HIST1H1D, UBA52, UCHL1, ABCB4, LTB, HSPA1A, NQO1, DNAJB1, NLK, DNM1L, DIABLO, PEX19, TNF	http://pathcards.genecards.org/card/cdk-mediated_phosphorylation_and_removal_of_cdc6
S	6	cell differentiation	9.70012	ALK2 Signaling Events	11	2	FKBP1A, AMH	http://pathcards.genecards.org/card/alk2_signaling_events
C	2	cytoskeleton	23.4935	Cytoskeleton Remodeling Regulation of Actin Cytoskeleton By Rho GTPases	187	10	DSTN, ACTB, MYH10, LAMA1, LAMC1, MYL1, ITGAV, COL1A1, COL4A1, COL4A5	http://pathcards.genecards.org/card/cytoskeleton_remodeling_regulation_of_actin_cytoskeleton_by_rho_gtpases
H	6	cytoskeleton	11.6318	Cytoskeleton Remodeling Regulation of Actin Cytoskeleton By Rho GTPases	187	6	ACTA2, ACTB, MYLK, ITGA5, PFN2, RTN4	http://pathcards.genecards.org/card/cytoskeleton_remodeling_regulation_of_actin_cytoskeleton_by_rho_gtpases
S	2	cytoskeleton	9.81341	Cytoskeleton Remodeling Regulation of Actin Cytoskeleton By Rho GTPases	187	9	DSTN, ACTA2, ACTB, MAP2K1, MYH10, MYL1, ITGB3, ITGAV, ARPC1B	http://pathcards.genecards.org/card/cytoskeleton_remodeling_regulation_of_actin_cytoskeleton_by_rho_gtpases
AM	6	cytoskeleton	15.3055	Cytoskeleton Remodeling Regulation of Actin Cytoskeleton By Rho GTPases	187	20	ACTA2, SOS2, ACTB, COL4A1, COL1A1, DSTN, YBX3, PFN2, ARPC1A, LIMK2, ARPC1B, PSEN2, ARPC4, RTN4, MYH9, SNAI1, PPP1CB, MYH10, ITGB3, LAMB1	http://pathcards.genecards.org/card/cytoskeleton_remodeling_regulation_of_actin_cytoskeleton_by_rho_gtpases
H	6	cytoskeleton	8.33265	Cytoskeletal Signaling	293	6	ACTA2, ACTB, ERLIN1, ITGA5, DNM1, DNM1L	http://pathcards.genecards.org/card/cytoskeletal_signaling
AM	6	cytoskeleton	10.4993	Cytoskeletal Signaling	297	23	ACTA2, IGF2BP1, SSH1, CLIP1, ACTB, SEC23A, SRF, FRMD6, LIMK2, ARHGEF2, KIF3B, DES, MARK2, DNM1L, KIF1B, DNM1, TOR1A, NISCH, MYH9, FERMT2, RCC2, MYH10, TUBA1B	http://pathcards.genecards.org/card/cytoskeletal_signaling
AM	6	cytoskeleton	10.459	Chromatin Organization	279	22	VPS72, KANSL1, ACTB, SETDB2, PHF2, SUDS3, KDM2A, KDM6A, KDM3A, NCOR1, NCOR2, HIST1H2BB, HIST1H2BC, DNMT3A, KMT2E, KMT5A, MBIP, KMT2D, ARID5B, REST, NSD1, SAP30L	http://pathcards.genecards.org/card/chromatin_organization
H	6	cytoskeleton	11.9161	Actin Nucleation By ARP-WASP Complex	340	8	ACTA2, ACTB, RND2, LIFR, MYLK, ITGA5, HLA-DQA1, PFN2	http://pathcards.genecards.org/card/actin_nucleation_by_arp-wasp_complex
AM	6	cytoskeleton	10.1935	Actin Nucleation By ARP-WASP Complex	340	25	ACTA2, CLIP1, ACTB, GNG4, MAPK14, GNAS, FLT1, IGF1R, LIFR, PFN2, EGFR, LIMK2, ARHGEF2, DDR1, FGFR1, MST1R, ERBB2, RND2, FOS, MYH9, GNAI2, HLA-DQA1, LMTK2, MYH10, ITGB3	http://pathcards.genecards.org/card/actin_nucleation_by_arp-wasp_complex
S	6	oxidative stress	9.43967	Aryl Hydrocarbon Receptor	48	3	NQO1, NCOA7, TNF	http://pathcards.genecards.org/card/aryl_hydrocarbon_receptor
H	6	differentiation	8.29959	Oct4 in Mammalian ESC Pluripotency	17	2	ETS2, UTF1	http://pathcards.genecards.org/card/oct4_in_mammalian_esc_pluripotency
C	2	differentiation	12.8972	Developmental Biology	816	14	ACTB, HSPA8, MYH10, ROBO1, LAMA1, LAMC1, MEIS1, HIST1H2BA, SDCBP, NEO1, ITGAV, HIST4H4, COL4A1, COL4A5	http://pathcards.genecards.org/card/developmental_biology
S	2	differentiation	10.3382	Developmental Biology	816	23	ABL2, ABLIM1, ACTB, EFNA1, MAP2K1, HSPA8, PITPNA, MYH10, L1CAM, HIST1H2AB, HIST1H2BA, HIST1H3A, ITGB3, RHOB, ITGAV, NF1, JAK1, HIST4H4, RPS27A, CEBPD, CSNK2B, RXRA, ARPC1B	http://pathcards.genecards.org/card/developmental_biology
C	2	ECM	10.5421	Syndecan-4-mediated Signaling Events	31	3	LAMA1, SDCBP, THBS1	http://pathcards.genecards.org/card/syndecan-4-mediated_signaling_events
S	2	ECM	16.4089	Signal Transduction By L1	21	5	MAP2K1, L1CAM, ITGB3, ITGAV, CSNK2B	http://pathcards.genecards.org/card/signal_transduction_by_l1
C	2	ECM	21.6972	Non-integrin Membrane-ECM Interactions	48	6	HSPG2, LAMA1, LAMC1, ITGA6, ITGAV, THBS1	http://pathcards.genecards.org/card/non-integrin_membrane-ecm_interactions
C	6	ECM	7.40836	Non-integrin Membrane-ECM Interactions	48	2	HSPG2, LAMB1	http://pathcards.genecards.org/card/non-integrin_membrane-ecm_interactions
H	2	ECM	8.68234	Non-integrin Membrane-ECM Interactions	48	2	ITGB3, THBS1	http://pathcards.genecards.org/card/non-integrin_membrane-ecm_interactions
AM	6	ECM	12.7338	Non-integrin Membrane-ECM Interactions	52	9	PDGFA, DDR1, THBS1, HSPG2, ITGB3, LAMB1, AGRN, LAMB3, LAMA5	http://pathcards.genecards.org/card/non-integrin_membrane-ecm_interactions
C	2	ECM	12.2463	L1CAM Interactions	98	5	HSPA8, LAMA1, LAMC1, SDCBP, ITGAV	http://pathcards.genecards.org/card/l1cam_interactions
C	2	ECM	21.1304	Integrin Pathway	567	15	ACTB, HSPG2, MYH10, LAMA1, LAMC1, MYL1, ITGA6, ITGAV, THBS1, CLDN15, COL1A1, COL12A1, COL4A1, COL4A5, CACNA2D1	http://pathcards.genecards.org/card/integrin_pathway
AM	6	ECM	11.8123	Integrin Pathway	567	38	ACTA2, SOS2, CLDN23, CLDN15, ACTB, COL4A1, GNG4, COL1A1, MAPK14, COL17A1, GNAS, COL6A1, COL3A1, CXCL2, PFN2, SRF, EGFR, THBS1, FOS, DNM1, TNS1, ASAP1, MYH9, HSPG2, SMC3, CACNA2D1, GNAI2, CAPN1, CCL20, PPP1CB, MYH10, ITGB3, CCL17, CCL2, MMRN2, LAMB1, LAMB3, LAMA5	http://pathcards.genecards.org/card/integrin_pathway
C	2	ECM	18.4029	Focal Adhesion	277	10	ACTB, LAMA1, LAMC1, ITGA6, FLT1, ITGAV, THBS1, COL1A1, COL4A1, COL4A5	http://pathcards.genecards.org/card/focal_adhesion
AM	6	ECM	10.1979	Focal Adhesion	283	22	ETS2, SOS2, ACTB, COL4A1, COL1A1, FLT1, COL6A1, IGF1R, PDGFA, COL3A1, EGFR, THBS1, ERBB2, FOS, BIRC3, TNS1, CAPN1, PPP1CB, ITGB3, LAMB1, LAMB3, LAMA5	http://pathcards.genecards.org/card/focal_adhesion
C	2	ECM	26.2313	ECM-receptor Interaction	112	9	HSPG2, LAMA1, LAMC1, ITGA6, ITGAV, THBS1, COL1A1, COL4A1, COL4A5	http://pathcards.genecards.org/card/ecm-receptor_interaction
C	6	ECM	8.68873	ECM-receptor Interaction	112	3	HSPG2, LAMB1, COL4A1	http://pathcards.genecards.org/card/ecm-receptor_interaction
H	2	ECM	6.32386	ECM-receptor Interaction	112	2	ITGB3, THBS1	http://pathcards.genecards.org/card/ecm-receptor_interaction
C	2	ECM	20.9242	Degradation of The Extracellular Matrix	287	11	HSPG2, LAMA1, LAMC1, ITGA6, ITGAV, THBS1, P4HA1, COL1A1, COL12A1, COL4A1, COL4A5	http://pathcards.genecards.org/card/degradation_of_the_extracellular_matrix
C	6	ECM	7.71455	Degradation of The Extracellular Matrix	287	4	HSPG2, LAMB1, COL12A1, COL4A1	http://pathcards.genecards.org/card/degradation_of_the_extracellular_matrix
C	2	ECM	13.9582	Collagen Biosynthesis and Modifying Enzymes	124	6	ITGA6, P4HA1, COL1A1, COL12A1, COL4A1, COL4A5	http://pathcards.genecards.org/card/collagen_biosynthesis_and_modifying_enzymes
C	2	ECM	12.6389	Cell Adhesion_Plasmin Signaling	49	4	LAMA1, LAMC1, COL4A1, COL4A5	http://pathcards.genecards.org/card/cell_adhesion_plasmin_signaling
C	2	ECM	33.643	Cell Adhesion_Endothelial Cell Contacts By Non-junctional Mechanisms	40	8	ACTB, LAMA1, LAMC1, ITGA6, ITGAV, COL1A1, COL4A1, COL4A5	http://pathcards.genecards.org/card/cell_adhesion_endothelial_cell_contacts_by_non-junctional_mechanisms
C	2	ECM	15.439	Cell Adhesion_ECM Remodeling	61	5	LAMA1, LAMC1, COL1A1, COL4A1, COL4A5	http://pathcards.genecards.org/card/cell_adhesion_ecm_remodeling
C	2	general	12.2207	Metabolism	2319	26	HSPG2, RPLP1, RPLP2, H6PD, RPS4X, RPL34, RPL36A, SPTLC1, RPS18, RPL37A, MT-ATP6, RPL38, LRP2, NDST1, RPS24, RPL7, RPL7A, RPS27, PSAP, APOA2, RPS3, CHAC1, P4HA1, COX6C, CYP19A1, ATP5A1	http://pathcards.genecards.org/card/metabolism
H	2	general	9.33295	Metabolism	2319	10	SMS, RPS15, SPTLC1, MT-ATP6, MT-CO3, RPS21, NDST1, RPS24, HMOX1, CYP19A1	http://pathcards.genecards.org/card/metabolism
H	6	general	9.4599	Metabolism	2319	22	ABCB4, EPHX1, POMC, MANBA, RPL36A, GPD1L, AKR1C1, MT-ND1, SREBF1, RPS21, SLC25A12, PRPS1, NQO1, HKDC1, HMOX1, P4HA1, CNDP2, PCK2, TPR, PI4K2B, UBA52, AZIN1	http://pathcards.genecards.org/card/metabolism
S	2	general	51.415	Metabolism	2319	81	SMS, EPT1, ACSL1, ACSL4, GLB1, RPL17, FAU, MUT, RPL19, RPL21, RPLP0, IARS, RPL23, RPL23A, RPLP1, PPP1R3C, RPLP2, RPL29, RPS12, RPL30, RPS13, RPL31, KYAT1, MSMO1, RPL32, LARS, RPS15, RPL34, RPL35, RPL36, RPL36A, RPS17, RPS18, RPL37A, MT-ATP6, GPD1L, MT-CO1, MT-CO2, IPMK, MT-CO3, LRP2, MT-CYB, HEXA, RPL4, MT-ND3, MT-ND4, RPS20, RPL10, RPL6, RPS21, NDST1, RPS23, RPS24, RPL7, SULT2A1, RPL10A, RPS26, …	http://pathcards.genecards.org/card/metabolism
C	2	general	12.2346	Gene Expression	1667	21	EEF1A1, ACTB, HSPA8, RPLP1, RPLP2, RPS4X, RPL34, RPL36A, RPS18, RPL37A, RPL38, HIST1H2BA, RPS24, RPL7, RPL7A, HIST4H4, RPS27, TAF1D, RPS3, COX6C, CARS	http://pathcards.genecards.org/card/gene_expression
S	2	general	63.2269	Gene Expression	1667	73	EEF1A1, ERCC6, ACTB, ESR1, RPL17, FAU, RPL19, HSPA8, RPL21, AGO1, RPLP0, IARS, RPL23, RPL23A, RPLP1, RPLP2, RPL29, RPS12, IGF2BP1, RPL30, RPS13, RPL31, RPL32, LARS, RPS15, RPL34, RPL35, RPL36, RPL36A, RPS17, RPS18, RPL37A, MT-CO1, INTS5, MT-CO2, MT-CO3, HIST1H2AB, RPL4, HIST1H2BA, HIST1H3A, RPS20, RPL10, RPL6, RPS21, RPS23, RPS24, RPL7, RPL10A, HIST4H4, RPS26, NFIB, RPS27, RPS27A, RPL11, RPS28, T…	http://pathcards.genecards.org/card/gene_expression
AM	6	general	14.1675	Gene Expression	1842	99	EIF4A2, IGF2BP1, IGF2BP2, NSUN6, CITED4, PRR5, CNOT1, UTP6, MDM4, MED14, ACTB, NUP214, SSR1, MED15, PAN2, PARN, SMAD2, SF1, MAPK14, TAF1D, TAF4, POLR3A, FARS2, CTDP1, ZFP2, RPL6, NUP210, EGFR, PRDM1, SUDS3, ZNF34, ZNF250, ZNF398, ZNF256, ZNF705A, DDIT4, DDOST, ZNF764, ZNF750, TEAD4, ZNF99, THOC2, NCOR1, PSMB8, NCOR2, SRP54, FTSJ1, BAZ2A, ERBB2, HSP90AA1, HIST1H2BB, TGFA, HIST1H2BC, MTOR, NELFCD, …	http://pathcards.genecards.org/card/gene_expression
S	6	glucogenesis	9.36173	Insulin Resistance	107	4	CREB3L2, SREBF1, PCK2, TNF	http://pathcards.genecards.org/card/insulin_resistance
C	6	glucogenesis	7.67942	Glycosaminoglycan Metabolism	289	4	HSPG2, SLC25A12, PRPS1, PCK2	http://pathcards.genecards.org/card/glycosaminoglycan_metabolism
H	6	glucogenesis	8.42951	Glycosaminoglycan Metabolism	289	6	MANBA, SLC25A12, PRPS1, PCK2, TPR, UBA52	http://pathcards.genecards.org/card/glycosaminoglycan_metabolism
S	6	glucogenesis	11.1852	Glycosaminoglycan Metabolism	296	7	UBA52, MANBA, PRPS1, CSPG4, HAS2, PCK2, TPR	http://pathcards.genecards.org/card/glycosaminoglycan_metabolism
H	6	glucogenesis	8.2008	Glucose Metabolism	126	4	SLC25A12, HKDC1, PCK2, UBA52	http://pathcards.genecards.org/card/glucose_metabolism
C	6	glucogenesis	9.67533	Diseases Associated With O-glycosylation of Proteins	88	3	MUC13, MUC4, HSPG2	http://pathcards.genecards.org/card/diseases_associated_with_o-glycosylation_of_proteins
C	6	glucogenesis	9.12968	Defective GALNT12 Causes Colorectal Cancer 1 (CRCS1)	26	2	MUC13, MUC4	http://pathcards.genecards.org/card/defective_galnt12_causes_colorectal_cancer_1_(crcs1)
C	6	heat shock	7.71492	Mechanisms of CFTR Activation By S-nitrosoglutathione (normal and CF)	43	2	HSPA1A, DNAJB1	http://pathcards.genecards.org/card/mechanisms_of_cftr_activation_by_s-nitrosoglutathione_(normal_and_cf)
AM	6	heat shock	12.2162	Mechanisms of CFTR Activation By S-nitrosoglutathione (normal and CF)	43	8	DDOST, HSP90AA1, DNAJB1, HSPA1A, HSPA1B, TXNRD1, CFTR, UGGT1	http://pathcards.genecards.org/card/mechanisms_of_cftr_activation_by_s-nitrosoglutathione_(normal_and_cf)
C	6	heat shock	9.603	HSF1-dependent Transactivation	22	2	HSPA1A, DNAJB1	http://pathcards.genecards.org/card/hsf1-dependent_transactivation
AM	6	hormone	9.97763	TSH Signaling Pathway	68	9	MAPK14, GNAS, IGF1R, MTOR, FOS, GNAI2, RAP1GAP, RPS6, TTF1	http://pathcards.genecards.org/card/tsh_signaling_pathway
S	2	hormone	9.67704	Thyroid Hormone Signaling Pathway	118	7	ACTB, ESR1, MAP2K1, ITGB3, ITGAV, RCAN2, RXRA	http://pathcards.genecards.org/card/thyroid_hormone_signaling_pathway
S	6	immune	9.35515	Interleukin-10 Signaling	49	3	CSF2, TNF, CCL4	http://pathcards.genecards.org/card/interleukin-10_signaling
AM	6	immune	10.7059	Immune System	2140	106	A1BG, MOSPD2, EIF4A2, PRR5, APP, ANXA1, KBTBD7, ACTB, NUP214, GALNS, HMOX1, ELANE, LGMN, SEC23A, GM2A, MAPK14, WWP1, HERC4, PELI1, LIFR, SIRPA, PDGFA, POLR3A, CSF2, CXCL2, PIK3AP1, CTSB, NUP210, EGFR, PTPN1, CREG1, CTSD, POMC, ARPC1A, ARPC1B, MAPKAPK3, ARPC4, DDOST, HERC2, DDX41, LILRB3, ENPP4, AP1B1, PSMB8, MAP3K1, KIF3B, ARSB, DDX3X, FGFR1, KIR2DL1, ERBB2, HSP90AA1, IL1A, MUC13, MTOR, FOS, DNM1…	http://pathcards.genecards.org/card/immune_system
H	6	immune	7.98772	Immune Response_Oncostatin M Signaling Via JAK-Stat in Human Cells	19	2	LIFR, CCL2	http://pathcards.genecards.org/card/immune_response_oncostatin_m_signaling_via_jak-stat_in_human_cells
S	6	immune	11.8304	IL-15 Signaling Pathways and Their Primary Biological Effects in Different Immune Cell Types	27	3	CSF2, TNF, CCL4	http://pathcards.genecards.org/card/il-15_signaling_pathways_and_their_primary_biological_effects_in_different_immune_cell_types
S	6	immune	8.65187	Cytokine Signaling in Immune System	761	10	UBA52, HMOX1, HLA-DQA1, ANGPT1, CSF2, LTB, PELI1, TNF, TPR, CCL4	http://pathcards.genecards.org/card/cytokine_signaling_in_immune_system
S	6	immune	8.88354	Calcineurin-regulated NFAT-dependent Transcription in Lymphocytes	55	3	FKBP1A, CSF2, TNF	http://pathcards.genecards.org/card/calcineurin-regulated_nfat-dependent_transcription_in_lymphocytes
C	6	infection/inflammation	11.3772	Toxoplasmosis	143	4	HSPA1A, PTGS2, LAMB1, HLA-DQA1	http://pathcards.genecards.org/card/toxoplasmosis
H	6	infection/inflammation	7.96417	Shigellosis	65	3	ACTB, ITGA5, PFN2	http://pathcards.genecards.org/card/shigellosis
S	2	infection/inflammation	9.69465	Salmonella Infection (KEGG)	86	6	DYNC2H1, ACTB, MYH10, PKN1, CXCL8, ARPC1B	http://pathcards.genecards.org/card/salmonella_infection_(kegg)
AM	6	infection/inflammation	15.4791	Salmonella Infection (KEGG)	86	13	ACTB, MAPK14, CSF2, CXCL2, PFN2, ARPC1A, ARPC1B, ARPC4, IL1A, FOS, MYH9, PKN3, MYH10	http://pathcards.genecards.org/card/salmonella_infection_(kegg)
C	2	infection/inflammation	18.9661	Infectious Disease	728	16	HSPG2, RPLP1, RPLP2, RPS4X, RPL34, RPL36A, RPS18, RPL37A, RPL38, RPS24, RPL7, RPL7A, RPS27, RPS3, THBS1, DKK1	http://pathcards.genecards.org/card/infectious_disease
S	2	infection/inflammation	70.7391	Infectious Disease	728	51	RLBP1, RPL17, FAU, MAP2K1, MUT, RPL19, RPL21, RPLP0, RPL23, RPL23A, RPLP1, PPP1R3C, RPLP2, RPL29, RPS12, RPL30, RPS13, RPL31, RPL32, RPS15, RPL34, RPL35, RPL36, RPL36A, RPS17, RPS18, RPL37A, ISG15, RPL4, RPS20, RPL10, RPL6, RPS21, RPS23, RPS24, RPL7, RPL10A, RPS26, RPS27, RPS27A, RPL11, RPS28, RPS29, RPL8, RPL12, RPS3, RPS3A, THBS1, RPSA, BTRC, CCNK	http://pathcards.genecards.org/card/infectious_disease
AM	6	infection/inflammation	15.1022	HIV Life Cycle	866	56	HMGA1, JAG1, PRR5, APP, VPS37B, NUP214, CLCN6, SMAD2, ADAMTS17, TAF4, PDGFA, CTDP1, RPL6, PIK3AP1, NUP210, EGFR, POMC, PSEN2, MUT, AP1B1, NCOR1, THSD4, PSMB8, THBS1, NCOR2, FGFR1, ERBB2, HSP90AA1, MUC13, MTOR, NELFCD, RPL23A, RPSA, GTF2H2, HSPA1A, RPL34, FAM131B, GTF2H4, RPS20, HSPG2, MACF1, NF1, RPS21, CAPN1, RPL36A, CCNK, ITGB3, RPS6, TTF1, TXNRD1, PPP1R3C, RLBP1, AGRN, CFTR, RPS27, FKBP1A	http://pathcards.genecards.org/card/hiv_life_cycle
C	2	infection/inflammation	12.1128	Amoebiasis	100	5	LAMA1, LAMC1, COL1A1, COL4A1, COL4A5	http://pathcards.genecards.org/card/amoebiasis
C	6	infection/inflammation	9.15065	Amoebiasis	100	3	LAMB1, COL4A1, CSF2	http://pathcards.genecards.org/card/amoebiasis
H	6	inflammation	8.80666	Spinal Cord Injury	112	4	FKBP1A, LILRB3, RTN4, CCL2	http://pathcards.genecards.org/card/spinal_cord_injury
S	6	inflammation	8.76459	Spinal Cord Injury	120	4	FKBP1A, CSPG4, LTB, TNF	http://pathcards.genecards.org/card/spinal_cord_injury
S	6	inflammation	13.9623	Rheumatoid Arthritis	90	5	HLA-DQA1, ANGPT1, CSF2, LTB, TNF	http://pathcards.genecards.org/card/rheumatoid_arthritis
H	6	inflammation	9.19113	MSP-RON Signaling	48	3	ACTA2, ACTB, CCL2	http://pathcards.genecards.org/card/msp-ron_signaling
C	2	inflammation	10.4103	Inflammatory Response Pathway	32	3	LAMC1, THBS1, COL1A1	http://pathcards.genecards.org/card/inflammatory_response_pathway
AM	6	inflammation	11.7816	Alzheimers Disease Pathway	45	8	APP, IGF1R, LIFR, EGFR, PSEN2, FGFR1, ERBB2, CAPN1	http://pathcards.genecards.org/card/alzheimers_disease_pathway
S	2	inflammation	13.2698	Alzheimer's Disease	235	12	PPP3R1, MT-ATP6, MT-CO1, MT-CO2, MT-CO3, MT-CYB, GAPDH, COX7C, CXCL8, DDIT3, RXRA, XBP1	http://pathcards.genecards.org/card/alzheimers_disease
AM	6	lipid	10.4481	SREBF and MiR33 in Cholesterol and Lipid Homeostasis	19	5	SCD, MED15, SREBF2, MTOR, ABCA1	http://pathcards.genecards.org/card/srebf_and_mir33_in_cholesterol_and_lipid_homeostasis
C	6	lipid	8.29154	Nuclear Receptors in Lipid Metabolism and Toxicity	35	2	ABCB4, ABCA1	http://pathcards.genecards.org/card/nuclear_receptors_in_lipid_metabolism_and_toxicity
C	2	motility	8.97373	Succinylcholine Pathway, Pharmacokinetics/Pharmacodynamics	12	2	ATP2A2, CACNA2D1	http://pathcards.genecards.org/card/succinylcholine_pathway_pharmacokineticspharmacodynamics
C	2	motility	9.38831	Striated Muscle Contraction	41	3	MYL1, TPM1, TPM4	http://pathcards.genecards.org/card/striated_muscle_contraction
C	2	motility	10.0394	Smooth Muscle Contraction	35	3	TPM1, TPM4, ANXA1	http://pathcards.genecards.org/card/smooth_muscle_contraction
S	2	motility	12.9446	Smooth Muscle Contraction	35	5	ACTA2, TPM4, ANXA1, ANXA2, TRIM72	http://pathcards.genecards.org/card/smooth_muscle_contraction
H	6	motility	7.59111	NFAT and Cardiac Hypertrophy	326	6	ACTA2, ACTB, RND2, LIFR, MYLK, ITGA5	http://pathcards.genecards.org/card/nfat_and_cardiac_hypertrophy
AM	6	motility	9.88699	NFAT and Cardiac Hypertrophy	326	24	ACTA2, SOS2, ACTB, GNG4, MAPK14, GNAS, IGF1R, LIFR, SRF, EGFR, MAPKAPK3, MAP3K1, FGFR1, ERBB2, MTOR, RND2, CACNA2D1, GNAI2, NFATC2, PLCE1, MAP3K8, NFATC4, ITGB3, RPS6	http://pathcards.genecards.org/card/nfat_and_cardiac_hypertrophy
H	6	motility	7.98772	Muscular Dystrophies and Dystrophin-Glycoprotein Complex	19	2	ACTA2, ACTB	http://pathcards.genecards.org/card/muscular_dystrophies_and_dystrophin-glycoprotein_complex
C	2	motility	21.656	Hypertrophic Cardiomyopathy (HCM)	118	8	ACE, ACTB, ITGA6, ITGAV, TPM1, TPM4, ATP2A2, CACNA2D1	http://pathcards.genecards.org/card/hypertrophic_cardiomyopathy_(hcm)
C	2	motility	13.7701	Cardiac Muscle Contraction	78	5	COX6C, TPM1, TPM4, ATP2A2, CACNA2D1	http://pathcards.genecards.org/card/cardiac_muscle_contraction
S	2	motility	10.412	Cardiac Muscle Contraction	78	6	MT-CO1, MT-CO2, MT-CO3, MT-CYB, COX7C, TPM4	http://pathcards.genecards.org/card/cardiac_muscle_contraction
C	2	motility	9.39818	Cardiac Conduction	226	6	MYL1, TPM1, TPM4, ANXA1, ATP2A2, CACNA2D1	http://pathcards.genecards.org/card/cardiac_conduction
C	2	neuron	8.77325	Reelin Pathway (Cajal-Retzius Cells)	101	4	ACTB, ITGA6, ITGAV, DKK1	http://pathcards.genecards.org/card/reelin_pathway_(cajal-retzius_cells)
AM	6	neutrophil	10.6586	P70S6K Signaling	390	28	EIF4A2, SOS2, LTBP4, GNG4, MAPK14, GNAS, FLT1, IGF1R, PDGFA, ACE, EGFR, DDIT4, DDR1, FGFR1, TGFA, MTOR, RND2, EEF2K, BMP1, FOS, EIF4G3, GNAI2, PPP1R2, CCL2, RPS6, PPP1R3C, NRP2, FKBP1A	http://pathcards.genecards.org/card/p70s6k_signaling
C	6	NFKB	7.37529	NF-kappaB Signaling	307	4	PTGS2, NQO1, HMOX1, PELI1	http://pathcards.genecards.org/card/nf-kappab_signaling
H	2	NFKB	6.50458	NF-kappaB Signaling	307	3	GDF15, HMOX1, TPT1	http://pathcards.genecards.org/card/nf-kappab_signaling
S	6	NFKB	9.9885	NF-kappa B Signaling Pathway	95	4	TNFAIP3, LTB, TNF, CCL4	http://pathcards.genecards.org/card/nf-kappa_b_signaling_pathway
S	6	oxidative stress	14.3174	Transcriptional Activation By NRF2	15	3	HMOX1, SLC7A11, NQO1	http://pathcards.genecards.org/card/transcriptional_activation_by_nrf2
H	2	oxidative stress	6.02177	Respiratory Electron Transport, ATP Synthesis By Chemiosmotic Coupling, and Heat Production By Uncoupling Proteins.	348	3	MT-ATP6, MT-CO3, VDAC1	http://pathcards.genecards.org/card/respiratory_electron_transport_atp_synthesis_by_chemiosmotic_coupling_and_heat_production_by_uncoupling_proteins
S	2	oxidative stress	9.94592	Respiratory Electron Transport, ATP Synthesis By Chemiosmotic Coupling, and Heat Production By Uncoupling Proteins.	348	13	MT-ATP6, MT-CO1, MT-CO2, MT-CO3, MT-CYB, MT-ND3, MT-ND4, SLC16A1, COX7C, UBE2J1, VDAC1, RXRA, ATP5L	http://pathcards.genecards.org/card/respiratory_electron_transport_atp_synthesis_by_chemiosmotic_coupling_and_heat_production_by_uncoupling_proteins
C	6	oxidative Stress	8.54359	Oxidative Stress	32	2	NQO1, HMOX1	http://pathcards.genecards.org/card/oxidative_stress
S	6	oxidative stress	10.8047	NRF2 Pathway	145	5	HMOX1, SLC7A11, HSPA1A, NQO1, DNAJB1	http://pathcards.genecards.org/card/nrf2_pathway
C	2	oxidative Stress	9.19341	Mechanisms of CFTR Activation By S-nitrosoglutathione (normal and CF)	43	3	HSP90B1, HSPA8, UGGT1	http://pathcards.genecards.org/card/mechanisms_of_cftr_activation_by_s-nitrosoglutathione_(normal_and_cf)
S	6	oxidative stress	12.1992	Lung Fibrosis	63	4	HMOX1, CSF2, TNF, CCL4	http://pathcards.genecards.org/card/lung_fibrosis
C	6	oxidative stress	11.1014	Keap1-Nrf2 Pathway	13	2	NQO1, HMOX1	http://pathcards.genecards.org/card/keap1-nrf2_pathway
H	6	oxidative stress	9.05551	Keap1-Nrf2 Pathway	13	2	NQO1, HMOX1	http://pathcards.genecards.org/card/keap1-nrf2_pathway
S	6	oxidative stress	8.76459	DNA Damage/Telomere Stress Induced Senescence	120	4	HIST1H1B, HIST1H1D, FKBP1A, UBA52	http://pathcards.genecards.org/card/dna_damagetelomere_stress_induced_senescence
S	2	signaling	10.1333	Validated Targets of C-MYC Transcriptional Activation	81	6	HSPD1, PTMA, NME2, GAPDH, RPL11, TFRC	http://pathcards.genecards.org/card/validated_targets_of_c-myc_transcriptional_activation
C	2	signaling	15.815	PI3K-Akt Signaling Pathway	341	10	HSP90B1, LAMA1, LAMC1, ITGA6, FLT1, ITGAV, THBS1, COL1A1, COL4A1, COL4A5	http://pathcards.genecards.org/card/pi3k-akt_signaling_pathway
C	2	signaling	15.8435	Phospholipase-C Pathway	498	12	ACTB, HSPG2, IGF2R, LAMA1, LAMC1, ITGA6, FLT1, ITGAV, COL1A1, COL12A1, COL4A1, COL4A5	http://pathcards.genecards.org/card/phospholipase-c_pathway
AM	6	signaling	11.2324	Phospholipase-C Pathway	498	34	ACTA2, SOS2, LTBP4, ACTB, COL4A1, GNG4, COL1A1, COL17A1, GNAS, FLT1, COL6A1, IGF1R, PDGFA, COL3A1, EGFR, ARHGEF2, FGFR1, TGFA, MTOR, RND2, BMP1, HSPG2, SMC3, GNAI2, NFATC2, PLCE1, NFATC4, PPP1CB, ITGB3, MMRN2, LAMB1, NRP2, LAMB3, LAMA5	http://pathcards.genecards.org/card/phospholipase-c_pathway
AM	6	signaling	13.4157	PEDF Induced Signaling	717	47	ACVR1B, SOS2, MAPK14, GNAS, FLT1, IGF1R, LIFR, TAF4, PDGFA, CSF2, CXCL2, SRF, EGFR, DDR1, AMH, NCOR1, NCOR2, FGFR1, MST1R, ERBB2, HSP90AA1, IL1A, MTOR, BMP1, FOS, POU2F1, TNFRSF10B, GTF2H2, HSPA1A, GTF2H4, SOCS1, HSPA1B, SOCS3, CASP10, CACNA2D1, GNAI2, TNFSF12, NFATC2, CCL20, NFATC4, LMTK2, ANGPT1, CCL17, PPP1R2, CCL2, PPP1R3C, LTB	http://pathcards.genecards.org/card/pedf_induced_signaling
C	2	signaling	12.3725	ERK Signaling	1176	17	ACTB, HSPG2, MYH10, IGF2R, LAMA1, LAMC1, MYL1, ITGA6, FLT1, ITGAV, COL1A1, COL12A1, COL4A1, COL4A5, DDIT3, DIABLO, CACNA2D1	http://pathcards.genecards.org/card/erk_signaling
AM	6	signaling	18.0522	ERK Signaling	1176	74	ETS2, ACTA2, SOS2, LTBP4, CLIP1, ACTB, COL4A1, GNG4, COL1A1, SMAD2, HNF1A, WNK1, MAPK14, COL17A1, GNAS, FLT1, COL6A1, IGF1R, LIFR, PDGFA, COL3A1, CSF2, CXCL2, SRF, EGFR, LIMK2, PSEN2, TCF12, ARHGEF2, DDR1, TEAD4, DES, FGFR1, MST1R, ERBB2, TGFA, IL1A, DIABLO, MTOR, RND2, BMP1, FOS, BIRC3, TNFRSF10B, MYH9, FERMT2, HSPG2, SMC3, NF1, SNAI1, CASP10, CACNA2D1, GNAI2, TNFSF12, H3F3A, PLCE1, RASGRP1, CAP…	http://pathcards.genecards.org/card/erk_signaling
H	6	signaling	7.49028	EPH-Ephrin Signaling	145	4	ACTB, EFNA4, ITGA5, DNM1	http://pathcards.genecards.org/card/eph-ephrin_signaling
AM	6	signaling	9.9153	EPH-Ephrin Signaling	145	14	ACTB, ARPC1A, LIMK2, ARPC1B, PSEN2, ARPC4, EFNB1, HSP90AA1, DNM1, NISCH, MYH9, GNAI2, MYH10, ITGB3	http://pathcards.genecards.org/card/eph-ephrin_signaling
H	6	signaling	7.84302	EPHA Forward Signaling	67	3	ACTA2, ACTB, EFNA4	http://pathcards.genecards.org/card/epha_forward_signaling
H	6	signaling	9.52845	ALK2 Signaling Events	11	2	FKBP1A, AMH	http://pathcards.genecards.org/card/alk2_signaling_events
AM	6	TGF	11.6792	TGF-Beta Pathway	652	42	EIF4A2, SOS2, LTBP4, GNG4, SMAD2, HNF1A, MAPK14, GNAS, FLT1, IGF1R, LIFR, PDGFA, EGFR, MAPKAPK3, TCF12, ARHGEF2, DDR1, TEAD4, PSMB8, FGFR1, MST1R, ERBB2, TGFA, IL1A, MTOR, BMP1, FOS, TNFRSF10B, MAP4K3, EIF4G3, SOCS1, SOCS3, NFATC2, H3F3A, CCL20, MAP3K8, LMTK2, ANGPT1, ITGB3, CCL17, CCL2, RPS6	http://pathcards.genecards.org/card/tgf-beta_pathway
S	2	TNF	13.5525	TNF-alpha/NF-kB Signaling Pathway	195	11	PKN1, RPL30, RPS13, RPL4, RPL6, RPL8, CSNK2B, TNFAIP3, YWHAH, BTRC, CASP2	http://pathcards.genecards.org/card/tnf-alphanf-kb_signaling_pathway
C	6	TNF	12.809	TNF Signaling Pathway	110	4	MAP3K8, PTGS2, JAG1, CSF2	http://pathcards.genecards.org/card/tnf_signaling_pathway
H	6	TNF	8.90008	TNF Signaling Pathway	110	4	CREB3L2, CSF2, DNM1L, CCL2	http://pathcards.genecards.org/card/tnf_signaling_pathway
AM	6	TNF	11.9865	TNF Signaling Pathway	110	13	JAG1, MAPK14, CSF2, CXCL2, DNM1L, FOS, TNFAIP3, BIRC3, SOCS3, CASP10, CCL20, MAP3K8, CCL2	http://pathcards.genecards.org/card/tnf_signaling_pathway
S	6	TNF	12.7397	TNF Signaling Pathway	108	5	TNFAIP3, CREB3L2, CSF2, DNM1L, TNF	http://pathcards.genecards.org/card/tnf_signaling_pathway
C	2	translation	19.8434	Viral MRNA Translation	528	14	EEF1A1, RPLP1, RPLP2, RPS4X, RPL34, RPL36A, RPS18, RPL37A, RPL38, RPS24, RPL7, RPL7A, RPS27, RPS3	http://pathcards.genecards.org/card/viral_mrna_translation
H	2	translation	6.98215	Viral MRNA Translation	528	4	SMS, RPS15, RPS21, RPS24	http://pathcards.genecards.org/card/viral_mrna_translation
S	2	translation	85.0211	Viral MRNA Translation	528	49	SMS, EEF1A1, RPL17, FAU, RPL19, RPL21, RPLP0, IARS, RPL23, RPL23A, RPLP1, RPLP2, RPL29, RPS12, RPL30, RPS13, RPL31, KYAT1, RPL32, LARS, RPS15, RPL34, RPL35, RPL36, RPL36A, RPS17, RPS18, RPL37A, RPL4, RPS20, RPL10, RPL6, RPS21, RPS23, RPS24, RPL7, RPL10A, RPS26, RPS27, RPS27A, RPL11, RPS28, RPS29, RPL8, RPL12, RPS3, RPS3A, CKM, RPSA	http://pathcards.genecards.org/card/viral_mrna_translation
C	2	translation	37.2915	Transport to The Golgi and Subsequent Modification	1119	28	ACE, EEF1A1, ACTB, HSP90B1, HSPG2, RPLP1, RPLP2, RPS4X, RPL34, RPL36A, RPS18, RPL37A, RPL38, HIST1H2BA, SEC23IP, RPS24, RPL7, SEC63, RPL7A, HIST4H4, RPS27, RPS3, THBS1, CPE, DDIT3, UGGT1, VDAC1, ATP5A1	http://pathcards.genecards.org/card/transport_to_the_golgi_and_subsequent_modification
H	2	translation	9.74206	Transport to The Golgi and Subsequent Modification	1119	7	RPS15, SEC23IP, RPS21, RPS24, THBS1, TMED10, VDAC1	http://pathcards.genecards.org/card/transport_to_the_golgi_and_subsequent_modification
S	2	translation	74.1696	Transport to The Golgi and Subsequent Modification	1119	64	DYNC2H1, EEF1A1, ACTB, GLB1, RPL17, FAU, RPL19, RPL21, HSPD1, RPLP0, RPL23, RPL23A, RPLP1, RPLP2, RPL29, RPS12, RPL30, RPS13, RPL31, RPL32, RPS15, RPL34, RPL35, RPL36, RPL36A, RPS17, RPS18, RPL37A, HIST1H2AB, RPL4, HIST1H2BA, HIST1H3A, RPS20, SEC23IP, RPL10, RPL6, RPS21, RPS23, RPS24, RPL7, RPL10A, HIST4H4, RPS26, RPS27, RPS27A, RPL11, RPS28, RPS29, RPL8, RPL12, RPS3, RPS3A, THBS1, TMED10, PARP1,…	http://pathcards.genecards.org/card/transport_to_the_golgi_and_subsequent_modification
C	2	translation	10.8354	Translational Control	186	6	EEF1A1, HSP90B1, RPL7A, RPS3, DDIT3, ATP2A2	http://pathcards.genecards.org/card/translational_control
C	2	translation	35.1371	RRNA Processing	182	13	RPLP1, RPLP2, RPS4X, RPL34, RPL36A, RPS18, RPL37A, RPL38, RPS24, RPL7, RPL7A, RPS27, RPS3	http://pathcards.genecards.org/card/rrna_processing
H	2	translation	8.5848	RRNA Processing	182	3	RPS15, RPS21, RPS24	http://pathcards.genecards.org/card/rrna_processing
S	2	translation	127.83	RRNA Processing	182	43	RPL17, FAU, RPL19, RPL21, RPLP0, RPL23, RPL23A, RPLP1, RPLP2, RPL29, RPS12, RPL30, RPS13, RPL31, RPL32, RPS15, RPL34, RPL35, RPL36, RPL36A, RPS17, RPS18, RPL37A, RPL4, RPS20, RPL10, RPL6, RPS21, RPS23, RPS24, RPL7, RPL10A, RPS26, RPS27, RPS27A, RPL11, RPS28, RPS29, RPL8, RPL12, RPS3, RPS3A, RPSA	http://pathcards.genecards.org/card/rrna_processing
C	2	translation	8.71267	Protein Processing in Endoplasmic Reticulum	170	5	HSP90B1, HSPA8, SEC63, DDIT3, UGGT1	http://pathcards.genecards.org/card/protein_processing_in_endoplasmic_reticulum
AM	6	translation	12.5894	Protein Processing in Endoplasmic Reticulum	166	17	RRBP1, SSR1, SEC23A, SEC62, DDOST, MARCH6, HSP90AA1, DNAJB1, HSPA1A, EDEM3, HSPA1B, HSPH1, MBTPS1, CAPN1, UBE2J1, UBE2J2, UGGT1	http://pathcards.genecards.org/card/protein_processing_in_endoplasmic_reticulum
C	2	translation	9.37366	Protein Digestion and Absorption	90	4	COL1A1, COL12A1, COL4A1, COL4A5	http://pathcards.genecards.org/card/protein_digestion_and_absorption
C	2	translation	38.679	Influenza Viral RNA Transcription and Replication	149	13	RPLP1, RPLP2, RPS4X, RPL34, RPL36A, RPS18, RPL37A, RPL38, RPS24, RPL7, RPL7A, RPS27, RPS3	http://pathcards.genecards.org/card/influenza_viral_rna_transcription_and_replication
H	2	translation	9.40233	Influenza Viral RNA Transcription and Replication	149	3	RPS15, RPS21, RPS24	http://pathcards.genecards.org/card/influenza_viral_rna_transcription_and_replication
S	2	translation	144.411	Influenza Viral RNA Transcription and Replication	149	44	RPL17, FAU, RPL19, RPL21, RPLP0, RPL23, RPL23A, RPLP1, RPLP2, RPL29, RPS12, RPL30, RPS13, RPL31, RPL32, RPS15, RPL34, RPL35, RPL36, RPL36A, RPS17, RPS18, RPL37A, ISG15, RPL4, RPS20, RPL10, RPL6, RPS21, RPS23, RPS24, RPL7, RPL10A, RPS26, RPS27, RPS27A, RPL11, RPS28, RPS29, RPL8, RPL12, RPS3, RPS3A, RPSA	http://pathcards.genecards.org/card/influenza_viral_rna_transcription_and_replication
S	6	translation	10.2237	Influenza Viral RNA Transcription and Replication	158	5	HSPA1A, TPR, RPS21, RPL36A, UBA52	http://pathcards.genecards.org/card/influenza_viral_rna_transcription_and_replication
C	2	translation	15.439	Activation of The MRNA Upon Binding of The Cap-binding Complex and EIFs, and Subsequent Binding to 43S	61	5	RPS4X, RPS18, RPS24, RPS27, RPS3	http://pathcards.genecards.org/card/activation_of_the_mrna_upon_binding_of_the_cap-binding_complex_and_eifs_and_subsequent_binding_to_43s
H	2	translation	13.1384	Activation of The MRNA Upon Binding of The Cap-binding Complex and EIFs, and Subsequent Binding to 43S	61	3	RPS15, RPS21, RPS24	http://pathcards.genecards.org/card/activation_of_the_mrna_upon_binding_of_the_cap-binding_complex_and_eifs_and_subsequent_binding_to_43s
S	2	translation	59.5229	Activation of The MRNA Upon Binding of The Cap-binding Complex and EIFs, and Subsequent Binding to 43S	61	18	FAU, RPS12, RPS13, RPS15, RPS17, RPS18, RPS20, RPS21, RPS23, RPS24, RPS26, RPS27, RPS27A, RPS28, RPS29, RPS3, RPS3A, RPSA	http://pathcards.genecards.org/card/activation_of_the_mrna_upon_binding_of_the_cap-binding_complex_and_eifs_and_subsequent_binding_to_43s

## Sheet: Pathways with ETEC
Pathways retrieved from GeneAnalytics program for DEGs of microarray comparison with ETEC.
$Pathways with a high and medium score and at least 2 matched genes were listed.
&Pathways were classified in a functional group representing a major biological process.
*E=ETEC
"Freeze panes" starts at row 8 (use headers to sort)
Comparison algae extract-ETEC mixture vs. Control*	Hours	Functional group&	Score$	Pathway Name	Total # of genes in the pathway	# Matched genes	Matched Genes (HUGO symbols)	Evidence URL
C-E	2	translation	10.4139	Viral MRNA Translation	549	16	SMS, RPN2, RPL21, RPL6, MRPS16, RPL7A, PSMA3, EIF2B1, RPL32, RPS18, RPS19, PSMC5, RPS23, RPL36A, IARS, IDO2	http://pathcards.genecards.org/card/viral_mrna_translation
C-E	6	translation	12.5084	RRNA Processing in The Nucleus and Cytosol	203	7	RPL6, RPL23A, RPSA, RPL34, RPS20, RPL36A, RPS27	http://pathcards.genecards.org/card/rrna_processing_in_the_nucleus_and_cytosol
C-E	2	translation	11.8602	Regulation of Activated PAK-2p34 By Proteasome Mediated Degradation	884	23	EP300, SMS, ASXL1, RPN2, NFKBIA, GINS4, PPP3R1, CUL1, STK26, OGT, TFDP2, PSMA3, ABCA1, BID, AGO1, FZD10, PSMC5, GSN, ANAPC11, ANAPC13, CALM1, ITCH, CDH6	http://pathcards.genecards.org/card/regulation_of_activated_pak-2p34_by_proteasome_mediated_degradation
C-E	6	translation	7.70631	Metabolism of Proteins	1630	18	SSR1, NFYB, RPL6, DCAF7, THBS1, RPL23A, RPSA, ALG5, RPL34, RPS20, HSPG2, GBF1, ARCN1, RPL36A, LMAN2, CCL2, RPS27, UBC	http://pathcards.genecards.org/card/metabolism_of_proteins
C-E	2	translation	12.857	Metabolism of Proteins	1630	36	EP300, SPON1, RAB11A, ASXL1, RPN2, MYO5A, NFKBIA, APP, RPL21, CPE, MAGT1, ADAMTS15, RPL6, PIGT, SUDS3, CXCL8, CSNK2B, CTSC, OGT, RPL7A, DDX58, PSMA3, B4GALT4, TMED10, EIF2B1, RPL32, RPS18, TNFAIP3, RPS19, PSMC5, GSN, RPS23, CALM1, H3F3A, RPL36A, CD59	http://pathcards.genecards.org/card/metabolism_of_proteins
C-E	6	translation	14.739	Influenza Viral RNA Transcription and Replication	158	7	RPL6, RPL23A, RPSA, RPL34, RPS20, RPL36A, RPS27	http://pathcards.genecards.org/card/influenza_viral_rna_transcription_and_replication
C-E	2	translation	10.7844	Influenza Viral RNA Transcription and Replication	158	8	RPL21, RPL6, RPL7A, RPL32, RPS18, RPS19, RPS23, RPL36A	http://pathcards.genecards.org/card/influenza_viral_rna_transcription_and_replication
C-E	2	translation	9.59696	Influenza A	317	11	EP300, NFKBIA, TAF5L, CUL1, CXCL8, CSNK2B, PTPN11, DDX58, MAP2K1, IL1A, TNFAIP3	http://pathcards.genecards.org/card/influenza_a
C-E	6	translation	23.3663	HIV Life Cycle	866	20	CLCN6, RPL6, PIK3AP1, MUT, AP1B1, AGGF1, THBS1, RPL23A, RPSA, RPL34, RPS20, HSPG2, NF1, FGFR4, RPL36A, ITGB3, PPP1R3C, RPS27, UBC, APH1B	http://pathcards.genecards.org/card/hiv_life_cycle
C-E	6	translation	7.26827	Activation of The MRNA Upon Binding of The Cap-binding Complex and EIFs, and Subsequent Binding to 43S	66	3	RPSA, RPS20, RPS27	http://pathcards.genecards.org/card/activation_of_the_mrna_upon_binding_of_the_cap-binding_complex_and_eifs_and_subsequent_binding_to_43s
E	2	translation	95.28	Viral MRNA Translation	549	39	RPLP2, SMS, IVD, CKM, RPL21, RPL4, RPS28, RPS29, RPS12, RPS13, RPL6, RPS15, RPL7, RPS3, RPL31, RPS17, RPL23, RPL32, RPS18, RPL11, RPL23A, RPSA, RPL8, RPL34, EEF1A1, RPS20, RPS21, RPS23, RPS24, RPLP0, RPL36A, IARS, RPL17, RPS26, RPLP1, RPL37A, LARS, RPS27, RPS27A	http://pathcards.genecards.org/card/viral_mrna_translation
E	2	translation	117.55	RRNA Processing in The Nucleus and Cytosol	203	33	RPLP2, RPL21, RPL4, RPS28, RPS29, RPS12, RPS13, RPL6, RPS15, RPL7, RPS3, RPL31, RPS17, RPL23, RPL32, RPS18, RPL11, RPL23A, RPSA, RPL8, RPL34, RPS20, RPS21, RPS23, RPS24, RPLP0, RPL36A, RPL17, RPS26, RPLP1, RPL37A, RPS27, RPS27A	http://pathcards.genecards.org/card/rrna_processing_in_the_nucleus_and_cytosol
E	2	translation	46	Metabolism of Proteins	1630	41	RPLP2, ACTB, RPL21, RPL4, RPS28, RPS29, RPS12, RPS13, RPL6, RPS15, RPL7, RPS3, RPL31, DDX58, THBS1, ESR1, TMED10, RPS17, RPL23, RPL32, RPS18, RPL11, RPL23A, HSPD1, RPSA, RPL8, HIST4H4, RPL34, EEF1A1, RPS20, RPS21, RPS23, RPS24, RPLP0, RPL36A, RPL17, RPS26, RPLP1, RPL37A, RPS27, RPS27A	http://pathcards.genecards.org/card/metabolism_of_proteins
E	2	translation	134.65	Influenza Viral RNA Transcription and Replication	158	34	RPLP2, RPL21, RPL4, RPS28, RPS29, RPS12, RPS13, RPL6, RPS15, RPL7, RPS3, RPL31, RPS17, RPL23, RPL32, RPS18, RPL11, RPL23A, RPSA, RPL8, RPL34, RPS20, RPS21, RPS23, RPS24, RPLP0, RPL36A, ISG15, RPL17, RPS26, RPLP1, RPL37A, RPS27, RPS27A	http://pathcards.genecards.org/card/influenza_viral_rna_transcription_and_replication
E	2	translation	7.84	Arginine and Proline Metabolism	50	3	SMS, P4HA2, CKM	http://pathcards.genecards.org/card/arginine_and_proline_metabolism
E	2	translation	65.8	Activation of The MRNA Upon Binding of The Cap-binding Complex and EIFs, and Subsequent Binding to 43S	66	16	RPS28, RPS29, RPS12, RPS13, RPS15, RPS3, RPS17, RPS18, RPSA, RPS20, RPS21, RPS23, RPS24, RPS26, RPS27, RPS27A	http://pathcards.genecards.org/card/activation_of_the_mrna_upon_binding_of_the_cap-binding_complex_and_eifs_and_subsequent_binding_to_43s
H-E	6	translation	13.7334	RRNA Processing in The Nucleus and Cytosol	203	7	RPSA, RPL23A, RPL34, RPL36A, RPL6, RPS20, RPS27	http://pathcards.genecards.org/card/rrna_processing_in_the_nucleus_and_cytosol
H-E	2	translation	12.6569	RNA Polymerase II Transcription Initiation And Promoter Clearance	213	14	EP300, MED12, RHOC, POLR1E, MED6, MEF2A, PSMA3, NCOR2, PSMB4, PSMD14, PSMD4, H3F3A, CCND3, RXRA	http://pathcards.genecards.org/card/rna_polymerase_ii_transcription_initiation_and_promoter_clearance
H-E	2	translation	12.5397	Regulation of Activated PAK-2p34 By Proteasome Mediated Degradation	884	35	EP300, CKS1B, ASXL1, PABPC1, RPN2, VCP, GINS4, E2F3, PEX19, LMNA, YWHAH, ABCB4, CTNNB1, PSMA3, DVL3, ABCA1, OAZ1, BID, SMAD7, PSMB4, HIST1H2AA, TNFRSF12A, FZD10, SMC3, PSMD14, PSMD4, CASP3, FADD, CCND3, RFC1, CDH6, PMAIP1, FOXO1, PPP2CA, UCHL5	http://pathcards.genecards.org/card/regulation_of_activated_pak-2p34_by_proteasome_mediated_degradation
H-E	2	translation	11.7061	Metabolism of Proteins	1630	54	EP300, SPON1, ASXL1, PABPC1, RPN2, RAB22A, APP, SCFD1, SENP2, VCP, ADAMTS15, XBP1, GLB1, CS, NUS1, LMNA, PGM3, PIGK, IGFBP6, PIAS2, CSNK2B, CTNNB1, EIF3E, RPL7, DAD1, DDX58, MARCH6, TIMM23, ATP5A1, PSMA3, ATP5B, EIF4EBP1, DNAJB11, ACO2, FUT8, RPS19, ALG5, SMAD7, PSMB4, HIST1H2AA, SMC3, PSMD14, INHBB, PSMD4, RPS23, GNAI2, H3F3A, FBXW4, ITM2B, UBE2K, UBXN1, UCHL5, CD59, VDAC2	http://pathcards.genecards.org/card/metabolism_of_proteins
H-E	6	translation	16.0039	Influenza Viral RNA Transcription and Replication	158	7	RPSA, RPL23A, RPL34, RPL36A, RPL6, RPS20, RPS27	http://pathcards.genecards.org/card/influenza_viral_rna_transcription_and_replication
H-E	6	translation	7.80947	Activation of The MRNA Upon Binding of The Cap-binding Complex and EIFs, and Subsequent Binding to 43S	66	3	RPSA, RPS20, RPS27	http://pathcards.genecards.org/card/activation_of_the_mrna_upon_binding_of_the_cap-binding_complex_and_eifs_and_subsequent_binding_to_43s
S-E	6	translation	8.3388	Influenza Viral RNA Transcription and Replication	158	3	HSPA1A, RPL34, RPL36A	http://pathcards.genecards.org/card/influenza_viral_rna_transcription_and_replication
S-E	2	translation	9.64	Influenza A	317	3	NFKBIA, CXCL8, TNFAIP3	http://pathcards.genecards.org/card/influenza_a
S-E	6	translation	7.73407	HIV Life Cycle	866	6	THBS1, HSPA1A, RPL34, RPL36A, PPP1R3C, FKBP1A	http://pathcards.genecards.org/card/hiv_life_cycle
E	6	TNF	17.1503	TRAF Pathway	187	7	NFKBIE, IL1A, FOS, TNFAIP3, BIRC3, TNFRSF10B, LTB	http://pathcards.genecards.org/card/traf_pathway
E	6	TNF	12.8273	TNFR1 Pathway	209	6	NFKBIE, FOS, TNFAIP3, BIRC3, TNFRSF10B, MMP9	http://pathcards.genecards.org/card/tnfr1_pathway
E	6	TNF	22.1805	TNF Signaling Pathway	110	7	CSF2, CXCL2, FOS, TNFAIP3, BIRC3, MMP9, CCL20	http://pathcards.genecards.org/card/tnf_signaling_pathway
S-E	6	TNF	7.22056	TNFR1 Pathway	209	3	ACTB, HSPA1A, CASP10	http://pathcards.genecards.org/card/tnfr1_pathway
S-E	2	TNF	8.58	TNF Signaling Pathway	110	2	NFKBIA, TNFAIP3	http://pathcards.genecards.org/card/tnf_signaling_pathway
E	2	TGF	9.09	TGF-beta Receptor Signaling Pathway	133	5	WWP1, CUL1, THBS1, BTRC, ITGB3	http://pathcards.genecards.org/card/tgf-beta_receptor_signaling_pathway
H-E	2	TGF	11.0243	TGF-beta Receptor Signaling Pathway	133	10	EP300, APP, COPS5, GRB2, MEF2A, PIAS2, MAP2K1, SMAD7, CAV1, UCHL5	http://pathcards.genecards.org/card/tgf-beta_receptor_signaling_pathway
S-E	6	TGF	7.592	TGF Beta Signaling Pathway	58	2	THBS1, FKBP1A	http://pathcards.genecards.org/card/tgf_beta_signaling_pathway
AM-E	6	signaling	10.7614	RET Signaling	980	28	IGF2BP1, ABR, ANXA1, COL4A1, PCSK6, FLT1, COL6A1, IGF1R, CSF2, PIK3AP1, SPRY2, THBS1, ATP6V0A1, FGFR1, ERBB2, DNAJB1, EEF2K, DNM1, TNRC6B, OBSCN, AGO1, NF1, NFATC2, RASGRP1, ANGPT1, ITGB3, NRP2, AGRN	http://pathcards.genecards.org/card/ret_signaling
AM-E	6	signaling	10.8088	PI3K-Akt Signaling Pathway	341	14	COL4A1, COL1A1, FLT1, COL6A1, IGF1R, PIK3AP1, THBS1, FGFR1, ANGPT1, ITGB3, IFNA1, ITGB4, LAMB1, LAMB3	http://pathcards.genecards.org/card/pi3k-akt_signaling_pathway
AM-E	6	signaling	15.8644	Phospholipase-C Pathway	498	21	ACTB, COL4A1, COL1A1, COL17A1, GNAS, FLT1, COL6A1, IGF1R, COL3A1, FGFR1, BMP1, HSPG2, GNAI2, NFATC2, PPP1CB, ITGB3, MMRN2, ITGB4, LAMB1, NRP2, LAMB3	http://pathcards.genecards.org/card/phospholipase-c_pathway
AM-E	6	signaling	14.2164	ERK Signaling	1176	35	MYL2, CLIP1, ACTB, COL4A1, COL1A1, COL17A1, GNAS, FLT1, COL6A1, IGF1R, LIFR, COL3A1, CSF2, SRF, FGFR1, MST1R, ERBB2, BMP1, TNFRSF1A, MYH9, HSPG2, NF1, CASP10, CACNA2D1, GNAI2, RASGRP1, ANGPT1, ITGB3, NLK, CCL2, MMRN2, ITGB4, LAMB1, NRP2, LAMB3	http://pathcards.genecards.org/card/erk_signaling
AM-E	6	signaling	10.1142	CGMP-PKG Signaling Pathway	240	11	MYL2, GNAS, KCNMA1, SRF, ATP2A2, TPM4, CACNA2D1, GNAI2, NFATC2, PPP1CB, VDAC1	http://pathcards.genecards.org/card/cgmp-pkg_signaling_pathway
C-E	6	signaling	19.131	Validated Transcriptional Targets of AP1 Family Members Fra1 and Fra2	34	5	HMOX1, THBD, NFATC2, CCL2, ITGB4	http://pathcards.genecards.org/card/validated_transcriptional_targets_of_ap1_family_members_fra1_and_fra2
C-E	6	signaling	9.53408	RET Signaling	980	14	OXTR, ANXA1, PIK3AP1, SPRY2, THBS1, ATP6V0A1, NF1, FGFR4, NFATC2, ANGPT1, ITGB3, UBC, APH1B, CHEK1	http://pathcards.genecards.org/card/ret_signaling
C-E	6	signaling	8.18722	PI3K-Akt Signaling Pathway	341	7	PIK3AP1, THBS1, FGFR4, ANGPT1, ITGB3, IFNA1, ITGB4	http://pathcards.genecards.org/card/pi3k-akt_signaling_pathway
C-E	6	signaling	7.78045	Negative Regulation of FGFR1 Signaling	58	3	SPRY2, FGFR4, UBC	http://pathcards.genecards.org/card/negative_regulation_of_fgfr1_signaling
E	2	signaling	12.29	Validated Targets of C-MYC Transcriptional Activation	81	5	NME2, GAPDH, PTMA, RPL11, HSPD1	http://pathcards.genecards.org/card/validated_targets_of_c-myc_transcriptional_activation
E	2	signaling	7.32	Signaling By ERBB4	57	3	WWP1, ESR1, RPS27A	http://pathcards.genecards.org/card/signaling_by_erbb4
E	6	signaling	13.7918	PEDF Induced Signaling	717	11	NFKBIE, CSF2, CXCL2, PIM1, NCOR2, IL1A, FOS, TNFRSF10B, CCL20, PPP1R3C, LTB	http://pathcards.genecards.org/card/pedf_induced_signaling
E	6	signaling	10.3604	FGF Signaling Pathway	47	3	PLAU, FOS, MMP9	http://pathcards.genecards.org/card/fgf_signaling_pathway
E	6	signaling	13.24	ERK Signaling	1176	14	HBEGF, NFKBIE, WNK1, CTGF, CSF2, CXCL2, IL1A, FOS, BIRC3, TNFRSF10B, SNAI1, SOX9, CCL20, PPP1R3C	http://pathcards.genecards.org/card/erk_signaling
E	6	signaling	10.9837	4-1BB Pathway	173	5	NFKBIE, IL1A, FOS, TNFAIP3, BIRC3	http://pathcards.genecards.org/card/4-1bb_pathway
H-E	6	signaling	15.14	Validated Transcriptional Targets of AP1 Family Members Fra1 and Fra2	34	4	HMOX1, NFATC2, MMP9, CCL2	http://pathcards.genecards.org/card/validated_transcriptional_targets_of_ap1_family_members_fra1_and_fra2
H-E	2	signaling	11.9391	Signaling By Rho GTPases	430	21	ACTR2, RHOC, ARHGAP23, SGO2, GRB2, ARHGAP31, MYL6, NCKAP1, PRC1, YWHAH, ARPC1B, CTNNB1, ARPC2, DVL3, KIF2A, OBSCN, H3F3A, PPP1CC, MYH10, PPP2CA, CENPI	http://pathcards.genecards.org/card/signaling_by_rho_gtpases
H-E	6	signaling	8.32298	PEDF Induced Signaling	721	10	IFNA1, CFLAR, PPP1R3C, POU2F1, NFATC2, LIFR, CACNA2D1, CCL17, CCL4, CCL2	http://pathcards.genecards.org/card/pedf_induced_signaling
H-E	2	signaling	9.75354	PDGFR-alpha Signaling Pathway	22	4	ITGAV, GRB2, CRKL, CAV1	http://pathcards.genecards.org/card/pdgfr-alpha_signaling_pathway
H-E	6	signaling	8.96167	ERK Signaling	1177	14	CFLAR, PPP1R3C, COL6A1, COL3A1, NF1, COL17A1, ITGB3, RASGRP1, NRP2, LIFR, CACNA2D1, CCL17, CCL4, CCL2	http://pathcards.genecards.org/card/erk_signaling
H-E	2	signaling	16.3357	EPH-Ephrin Signaling	145	13	ACTR2, ITGAV, SDC2, SDCBP, GRB2, MYL6, NCK2, ARPC1B, ARPC2, MAP2K1, GNAI2, CAV1, MYH10	http://pathcards.genecards.org/card/eph-ephrin_signaling
S-E	2	signaling	10.03	Signaling Events Mediated By HDAC Class I	66	2	NFKBIA, NCOR2	http://pathcards.genecards.org/card/signaling_events_mediated_by_hdac_class_i
C-E	2	oxidative stress	15.007	Respiratory Electron Transport, ATP Synthesis By Chemiosmotic Coupling, and Heat Production By Uncoupling Proteins.	556	19	EP300, MT-ND1, MT-ND2, APP, GLO1, PPP3R1, SLC16A1, SLC25A27, CXCL8, ATP5O, IL1A, RTN4, BID, CALM1, MT-CO1, NDUFA4, MT-CO2, ITCH, L2HGDH	http://pathcards.genecards.org/card/respiratory_electron_transport_atp_synthesis_by_chemiosmotic_coupling_and_heat_production_by_uncoupling_proteins
E	6	oxidative stress	9.02627	HIF-1-alpha Transcription Factor Network	65	3	EGLN3, FOS, NDRG1	http://pathcards.genecards.org/card/hif-1-alpha_transcription_factor_network
H-E	2	oxidative stress	14.6789	Respiratory Electron Transport, ATP Synthesis By Chemiosmotic Coupling, and Heat Production By Uncoupling Proteins.	556	27	EP300, LDHB, APP, GLO1, SDHB, COX15, XBP1, CS, NUBPL, SLC16A1, SLC25A27, ATP2A2, ATP5F1, ATP5A1, ATP5B, ACO2, BID, ADIPOR2, GNAI2, CASP3, NDUFA4, FADD, RCOR1, RXRA, UQCRB, UQCRC1, VDAC2	http://pathcards.genecards.org/card/respiratory_electron_transport_atp_synthesis_by_chemiosmotic_coupling_and_heat_production_by_uncoupling_proteins
H-E	6	oxidative stress	11.7389	Lung Fibrosis	63	4	HMOX1, MMP9, CCL4, CCL2	http://pathcards.genecards.org/card/lung_fibrosis
C-E	2	NFKB	10.1003	NF-kappa B Signaling Pathway	95	6	NFKBIA, CXCL2, CXCL8, CSNK2B, DDX58, TNFAIP3	http://pathcards.genecards.org/card/nf-kappa_b_signaling_pathway
E	6	NFKB	15.5382	NF-kappaB Signaling	309	8	NFKBIE, PRDM1, PIM1, BCL10, TNFAIP3, TNFRSF10B, NDRG1, NFIL3	http://pathcards.genecards.org/card/nf-kappab_signaling
E	6	NFKB	11.7292	NF-KappaB Family Pathway	241	6	NFKBIE, CTGF, BCL10, IL1A, TNFAIP3, LTB	http://pathcards.genecards.org/card/nf-kappab_family_pathway
E	6	NFKB	19.1701	NF-kappa B Signaling Pathway	95	6	CXCL2, PLAU, BCL10, TNFAIP3, BIRC3, LTB	http://pathcards.genecards.org/card/nf-kappa_b_signaling_pathway
S-E	2	NFKB	9.86	NF-kB (NFkB) Pathway	70	2	NFKBIA, TNFAIP3	http://pathcards.genecards.org/card/nf-kb_(nfkb)_pathway
S-E	2	NFKB	9.75	NF-kappaB Signaling	309	3	NFKBIA, TNFAIP3, CEBPD	http://pathcards.genecards.org/card/nf-kappab_signaling
S-E	2	NFKB	14.72	NF-kappa B Signaling Pathway	95	3	NFKBIA, CXCL8, TNFAIP3	http://pathcards.genecards.org/card/nf-kappa_b_signaling_pathway
S-E	2	NFKB	13.05	Canonical NF-kappaB Pathway	23	2	NFKBIA, TNFAIP3	http://pathcards.genecards.org/card/canonical_nf-kappab_pathway
H-E	2	neutrophil	14.6917	FMLP Pathway	317	19	ACTA2, ACTR2, GNAS, GRB2, MYL6, CRKL, MEF2A, PHKA1, CTNNB1, PSMA3, NCOR2, MAP2K1, PSMB4, MYL1, PSMD4, GNAI2, NFAT5, CASP3, RCOR1	http://pathcards.genecards.org/card/fmlp_pathway
S-E	2	neutrophil	10.21	Inhibitory Action of Lipoxins and Resolvin E1 on Neutrophil Functions	62	2	NFKBIA, CXCL8	http://pathcards.genecards.org/card/inhibitory_action_of_lipoxins_and_resolvin_e1_on_neutrophil_functions
S-E	2	neutrophil	9.64	FMLP Pathway	317	3	NFKBIA, NCOR2, MYL1	http://pathcards.genecards.org/card/fmlp_pathway
S-E	6	neural	6.06291	Reelin Pathway (Cajal-Retzius Cells)	101	2	ACTB, LRP8	http://pathcards.genecards.org/card/reelin_pathway_(cajal-retzius_cells)
AM-E	6	motility	13.0298	Dilated Cardiomyopathy	99	8	MYL2, ACTB, GNAS, ATP2A2, TPM4, CACNA2D1, ITGB3, ITGB4	http://pathcards.genecards.org/card/dilated_cardiomyopathy
C-E	2	motility	10.1602	Smooth Muscle Contraction	36	4	MYL6, TPM4, MYLK, CALM1	http://pathcards.genecards.org/card/smooth_muscle_contraction
C-E	2	motility	9.2816	NFAT and Cardiac Hypertrophy	326	11	EP300, ITGAV, NFKBIA, GNAS, PPP3R1, MAP2K1, DIRAS3, EIF2B1, MYLK, CALM1, NFAT5	http://pathcards.genecards.org/card/nfat_and_cardiac_hypertrophy
E	2	motility	13.32	Smooth Muscle Contraction	36	4	ACTA2, ANXA1, TPM4, TRIM72	http://pathcards.genecards.org/card/smooth_muscle_contraction
E	2	motility	9.16	Cardiac Muscle Contraction	78	4	MT-CO3, TPM4, MT-CO1, MT-CO2	http://pathcards.genecards.org/card/cardiac_muscle_contraction
H-E	2	motility	12.6907	Doxorubicin Pathway (Cardiomyocyte Cell), Pharmacodynamics	24	5	ATP2A2, ATP5F1, ATP5A1, ACO1, ATP5B	http://pathcards.genecards.org/card/doxorubicin_pathway_(cardiomyocyte_cell)_pharmacodynamics
H-E	2	motility	10.4631	Arrhythmogenic Right Ventricular Cardiomyopathy (ARVC)	140	10	ACTA2, ITGAV, GRB2, LMNA, CTNNB1, ATP2A2, CAST, CAPNS1, CCND3, ITGB5	http://pathcards.genecards.org/card/arrhythmogenic_right_ventricular_cardiomyopathy_(arvc)
S-E	6	motility	8.93146	Smooth Muscle Contraction	36	2	ANXA1, TPM4	http://pathcards.genecards.org/card/smooth_muscle_contraction
S-E	6	motility	7.05438	Myometrial Relaxation and Contraction Pathways	218	3	OXTR, ACTB, FKBP1A	http://pathcards.genecards.org/card/myometrial_relaxation_and_contraction_pathways
S-E	6	motility	6.1173	Dilated Cardiomyopathy	99	2	ACTB, TPM4	http://pathcards.genecards.org/card/dilated_cardiomyopathy
AM-E	6	inflammation	12.8253	Inflammatory Response Pathway	33	5	COL1A1, COL3A1, THBS1, TNFRSF1A, LAMB1	http://pathcards.genecards.org/card/inflammatory_response_pathway
E	6	inflammation	17.2537	Spinal Cord Injury	120	6	CXCL2, IL1A, FOS, MMP9, SOX9, LTB	http://pathcards.genecards.org/card/spinal_cord_injury
E	6	inflammation	11.6123	Salmonella Infection (KEGG)	86	4	CSF2, CXCL2, IL1A, FOS	http://pathcards.genecards.org/card/salmonella_infection_(kegg)
E	6	inflammation	15.3522	Rheumatoid Arthritis	90	5	CSF2, IL1A, FOS, CCL20, LTB	http://pathcards.genecards.org/card/rheumatoid_arthritis
E	6	inflammation	12.238	Cytokines and Inflammatory Response	30	3	CSF2, CXCL2, IL1A	http://pathcards.genecards.org/card/cytokines_and_inflammatory_response
E	6	inflammation	10.8617	Cytokine Signaling in Immune System	763	10	HBEGF, CSF2, CXCL2, PIM1, IL1A, FOS, BIRC3, MMP9, CCL20, LTB	http://pathcards.genecards.org/card/cytokine_signaling_in_immune_system
AM-E	6	infection/inflammation	10.578	Amoebiasis	98	7	COL4A1, COL1A1, GNAS, COL3A1, CSF2, LAMB1, LAMB3	http://pathcards.genecards.org/card/amoebiasis
C-E	2	infection/inflammation	10.9553	HIV Life Cycle	866	22	EP300, SPON1, NFKBIA, APP, ANTXR2, RPL21, ADAMTS15, RPL6, CUL1, PIK3AP1, PTPN11, RPL7A, PSMA3, MAP2K1, RPL32, RPS18, RPS19, PSMC5, RPS23, CALM1, RPL36A, RLBP1	http://pathcards.genecards.org/card/hiv_life_cycle
E	2	infection/inflammation	10.36	Salmonella Infection (Qiagen)	27	3	ACTA2, ACTB, ARPC1B	http://pathcards.genecards.org/card/salmonella_infection_(qiagen)
E	2	infection/inflammation	81.75	HIV Life Cycle	866	42	RPLP2, CHMP7, RPL21, RPL4, RPS28, RPS29, RPS12, RPS13, RPL6, CUL1, RPS15, RPL7, RPS3, MUT, RPL31, THBS1, RPS17, BCR, RPL23, RPL32, RPS18, RPL11, RPL23A, RPSA, BTRC, RPL8, RPL34, RPS20, NF1, RPS21, RPS23, RPS24, RPLP0, RPL36A, ISG15, RPL17, ITGB3, RPS26, RPLP1, RPL37A, RPS27, RPS27A	http://pathcards.genecards.org/card/hiv_life_cycle
E	2	infection/inflammation	8.24	Abacavir Pathway, Pharmacokinetics/Pharmacodynamics	13	2	NME2, CKM	http://pathcards.genecards.org/card/abacavir_pathway_pharmacokineticspharmacodynamics
H-E	6	infection/inflammation	13.3521	HIV Life Cycle	865	14	RPSA, HMGA1, PPP1R3C, MUT, NF1, ITGB3, RPL23A, THBS1, RPL34, RPL36A, RPL6, CCNK, RPS20, RPS27	http://pathcards.genecards.org/card/hiv_life_cycle
S-E	2	infection/inflammation	10.08	Shigellosis	65	2	NFKBIA, CXCL8	http://pathcards.genecards.org/card/shigellosis
S-E	2	infection/inflammation	10.55	Legionellosis	55	2	NFKBIA, CXCL8	http://pathcards.genecards.org/card/legionellosis
S-E	2	infection/inflammation	8.05	Hepatitis C	133	2	NFKBIA, CXCL8	http://pathcards.genecards.org/card/hepatitis_c
S-E	2	infection/inflammation	11.48	Epstein-Barr Virus Infection	204	3	NFKBIA, NCOR2, TNFAIP3	http://pathcards.genecards.org/card/epstein-barr_virus_infection
S-E	2	infection/inflammation	12.93	EBV LMP1 Signaling	24	2	NFKBIA, CXCL8	http://pathcards.genecards.org/card/ebv_lmp1_signaling
S-E	2	infection/inflammation	9.82	Bacterial Infections in CF Airways	71	2	NFKBIA, CXCL8	http://pathcards.genecards.org/card/bacterial_infections_in_cf_airways
AM-E	6	immune	9.69355	Allograft Rejection	249	11	ACTB, LGMN, NFYB, CTSB, ARPC1B, TNFRSF1A, TAP1, TAP2, HLA-DQA1, ICOSLG, IFNA1	http://pathcards.genecards.org/card/allograft_rejection
C-E	2	immune	11.0083	IL-2 Pathway	327	12	EP300, NFKBIA, GNAS, PPP3R1, NCK2, PIK3AP1, MAP2K1, DIRAS3, IL1A, BID, CALM1, NFAT5	http://pathcards.genecards.org/card/il-2_pathway
E	6	immune	9.59011	B Cell Receptor Signaling Pathway (KEGG)	215	5	NFKBIE, CSF2, BCL10, IL1A, FOS	http://pathcards.genecards.org/card/b_cell_receptor_signaling_pathway_(kegg)
H-E	6	immune	11.8199	Interleukin-4 and 13 Signaling	114	5	POU2F1, HMOX1, ANXA1, MMP9, CCL2	http://pathcards.genecards.org/card/interleukin-4_and_13_signaling
H-E	6	immune	7.92258	Immune Response_Oncostatin M Signaling Via JAK-Stat in Human Cells	19	2	LIFR, CCL2	http://pathcards.genecards.org/card/immune_response_oncostatin_m_signaling_via_jak-stat_in_human_cells
H-E	6	immune	7.99543	IL4-mediated Signaling Events	63	3	HMGA1, ITGB3, CCL17	http://pathcards.genecards.org/card/il4-mediated_signaling_events
H-E	6	immune	9.47525	Cytokine Signaling in Immune System	761	11	IFNA1, POU2F1, HMOX1, ANXA1, NF1, ITGB3, RASGRP1, MMP9, LIFR, CCL4, CCL2	http://pathcards.genecards.org/card/cytokine_signaling_in_immune_system
S-E	2	immune	11	TSLP Signaling Pathway	47	2	NFKBIA, CXCL8	http://pathcards.genecards.org/card/tslp_signaling_pathway
S-E	2	immune	10.5	LT-BetaR Pathway	56	2	NFKBIA, CXCL8	http://pathcards.genecards.org/card/lt-betar_pathway
S-E	2	immune	10.08	LPA Receptor Mediated Events	65	2	NFKBIA, CXCL8	http://pathcards.genecards.org/card/lpa_receptor_mediated_events
S-E	2	immune	12.48	Immune Response_MIF-mediated Glucocorticoid Regulation	28	2	NFKBIA, CXCL8	http://pathcards.genecards.org/card/immune_response_mif-mediated_glucocorticoid_regulation
S-E	2	immune	7.79	Immune Response CCR3 Signaling in Eosinophils	146	2	CXCL8, MYL1	http://pathcards.genecards.org/card/immune_response__ccr3_signaling_in_eosinophils
S-E	2	immune	10.35	IL-17 Family Signaling Pathways	59	2	NFKBIA, CEBPD	http://pathcards.genecards.org/card/il-17_family_signaling_pathways
S-E	2	immune	10.6	Cytokine Production By Th17 Cells in CF (Mouse Model)	54	2	NFKBIA, CXCL8	http://pathcards.genecards.org/card/cytokine_production_by_th17_cells_in_cf_(mouse_model)
S-E	2	immune	12.29	CD40/CD40L Signaling	30	2	NFKBIA, TNFAIP3	http://pathcards.genecards.org/card/cd40cd40l_signaling
S-E	2	homone	9.06	Corticotropin-releasing Hormone	93	2	NFKBIA, CXCL8	http://pathcards.genecards.org/card/corticotropin-releasing_hormone
H-E	2	glucogenesis	13.6351	Pyruvate Metabolism and Citric Acid (TCA) Cycle	49	7	LDHB, GLO1, SDHB, CS, SLC16A1, ACO2, RXRA	http://pathcards.genecards.org/card/pyruvate_metabolism_and_citric_acid_(tca)_cycle
H-E	6	glucogenesis	13.1741	Insulin-like Growth Factor-2 MRNA Binding Proteins (IGF2BPs/IMPs/VICKZs) Bind RNA	3	2	IGF2BP1, IGF2BP2	http://pathcards.genecards.org/card/insulin-like_growth_factor-2_mrna_binding_proteins_(igf2bpsimpsvickzs)_bind_rna
H-E	2	glucogenesis	11.4168	Citrate Cycle (TCA Cycle)	45	6	SDHB, CS, ACO1, ACO2, PKM, IDH1	http://pathcards.genecards.org/card/citrate_cycle_(tca_cycle)
S-E	2	glucogenesis	8.13	Insulin Receptor Recycling	129	2	NFKBIA, CXCL8	http://pathcards.genecards.org/card/insulin_receptor_recycling
AM-E	6	general	10.047	Immune System	2140	49	ANXA1, ACTB, HMOX1, LGMN, SEC23A, GM2A, WWP1, LIFR, MAN2B1, CSF2, PIK3AP1, CTSB, NUP210, CREG1, CTSD, ARPC1B, DDOST, LILRB3, ENPP4, KIF11, ATP6V0A1, ARSB, FGFR1, ERBB2, DNM1, POU2F1, TNFRSF1A, TNRC6B, MYH9, KLHL21, AGO1, TAP1, FBXO32, NF1, TAP2, CASP10, HLA-DQA1, NFATC2, LRMP, RASGRP1, ICOSLG, CD200, ANGPT1, ITGB3, CCL2, IFNA1, CCNF, UBE2J1, USP18	http://pathcards.genecards.org/card/immune_system
C-E	2	general	13.1204	Metabolism	2547	50	EP300, MT-ND1, LRP2, MT-ND2, ALDH1B1, SMS, RPN2, CMPK1, GLO1, PTGR2, GALNS, RPL21, COQ3, GNAS, PFKM, RPL6, SLC16A1, PIGT, SLC25A27, CYB5A, CSNK2B, ACSL4, SLC5A3, DBI, GPD1L, RPL7A, ATP5O, ACO1, PSMA3, THRAP3, B4GALT4, ABCA1, RPL32, RPS18, FA2H, RPS19, PSMC5, RPS23, CALM1, MT-CO1, NDUFA4, RPL36A, MT-CO2, IARS, AGPAT4, AGPS, L2HGDH, RIMKLB, IDO2, H6PD	http://pathcards.genecards.org/card/metabolism
C-E	6	general	8.80215	Diseases of Metabolism	45	3	MUT, PPP1R3C, UBC	http://pathcards.genecards.org/card/diseases_of_metabolism
E	2	general	45.29	Metabolism	2547	51	MT-CO3, RPLP2, SMS, IVD, P4HA2, NME2, CKM, RPL21, RPL4, PITPNM2, RPS28, RPS29, RPS12, RPS13, RPL6, GAPDH, CYP24A1, SLC37A4, RPS15, RPL7, RPS3, MUT, RPL31, RPS17, RPL23, RPL32, RPS18, RPL11, SULT2A1, RPL23A, RPSA, RPL8, RPL34, RPS20, RPS21, MT-ATP6, RPS23, NDST1, MT-CO1, RPS24, RPLP0, RPL36A, MT-CO2, IARS, RPL17, RPS26, RPLP1, RPL37A, LARS, RPS27, RPS27A	http://pathcards.genecards.org/card/metabolism
E	2	general	62.09	Gene Expression	1842	50	MT-CO3, RPLP2, ACTB, RPL21, RPL4, RPS28, RPS29, TAF1D, RPS12, RPS13, ZFP2, RPL6, YWHAH, RPS15, RPL7, RPS3, RPL31, ESR1, RPS17, RPL23, RPL32, RPS18, RPL11, RPL23A, HSPD1, RPSA, RPL8, HIST4H4, RPL34, EEF1A1, RPS20, SMN1, MSH2, RPS21, RPS23, H2AFV, MT-CO1, CASP2, RPS24, RPLP0, RPL36A, MT-CO2, IARS, RPL17, RPS26, RPLP1, RPL37A, LARS, RPS27, RPS27A	http://pathcards.genecards.org/card/gene_expression
H-E	2	general	18.3698	Metabolism	2547	85	EP300, PNPLA2, HADHB, ALDH2, LDHB, P4HA1, RPN2, P4HA2, CHIA, LCLAT1, MED12, GLO1, VAPB, SDHB, SDC2, MSMO1, ME1, LGMN, MT1A, COX15, PRPS2, POLR1E, GNAS, GLB1, MED6, CPNE3, CROT, CS, CPT1A, PGM3, PIGK, NUBPL, SLC16A1, SLC25A27, CYB5A, CSNK2B, PHKA1, ACSL4, ABCB4, PRDX6, RPL7, SLC5A3, DAD1, HILPDA, ATP5F1, ATP5A1, DERA, ACO1, PSMA3, NCOR2, GNPDA1, ATP5B, ABCA1, ACO2, FUT8, OAZ1, GATC, SULT4A1, PKM, …	http://pathcards.genecards.org/card/metabolism
H-E	6	general	10.6121	Gene Expression	1841	20	MT-CO1, RPSA, IGF2BP1, SAP30L, IGF2BP2, POU2F1, VARS, GTF3C4, FTSJ1, ZFP2, ZNF250, ZNF705A, TAF1D, RPL23A, RPL34, RPL36A, RPL6, CCNK, RPS20, RPS27	http://pathcards.genecards.org/card/gene_expression
S-E	6	general	5.87188	Gene Expression	1842	8	ACTB, TAF1D, HSPA1A, RPL34, GTF3C4, CASP10, RPL36A, IARS	http://pathcards.genecards.org/card/gene_expression
AM-E	6	ECM	16.1654	Non-integrin Membrane-ECM Interactions	52	7	THBS1, HSPG2, ITGB3, ITGB4, LAMB1, AGRN, LAMB3	http://pathcards.genecards.org/card/non-integrin_membrane-ecm_interactions
AM-E	6	ECM	16.3233	Integrin Pathway	567	23	MYL2, ACTB, COL4A1, COL1A1, COL17A1, GNAS, COL6A1, COL3A1, SRF, THBS1, DNM1, TNS1, MYH9, HSPG2, CACNA2D1, GNAI2, PPP1CB, ITGB3, CCL2, MMRN2, ITGB4, LAMB1, LAMB3	http://pathcards.genecards.org/card/integrin_pathway
AM-E	6	ECM	17.4978	Focal Adhesion	283	16	MYL2, ACTB, COL4A1, COL1A1, FLT1, COL6A1, IGF1R, COL3A1, THBS1, ERBB2, TNS1, PPP1CB, ITGB3, ITGB4, LAMB1, LAMB3	http://pathcards.genecards.org/card/focal_adhesion
AM-E	6	ECM	17.0491	ECM-receptor Interaction	112	10	COL4A1, COL1A1, COL6A1, THBS1, HSPG2, ITGB3, ITGB4, LAMB1, AGRN, LAMB3	http://pathcards.genecards.org/card/ecm-receptor_interaction
AM-E	6	ECM	20.7877	Degradation of The Extracellular Matrix	298	18	P4HA2, COL4A1, COL1A1, COLGALT1, COL17A1, COL6A1, COL3A1, CTSB, CTSD, SPARC, THBS1, BMP1, HSPG2, ITGB3, ITGB4, LAMB1, AGRN, LAMB3	http://pathcards.genecards.org/card/degradation_of_the_extracellular_matrix
AM-E	6	ECM	17.9384	Collagen Biosynthesis and Modifying Enzymes	129	11	P4HA2, COL4A1, COL1A1, COLGALT1, COL17A1, COL6A1, COL3A1, CTSB, BMP1, ITGB4, LAMB3	http://pathcards.genecards.org/card/collagen_biosynthesis_and_modifying_enzymes
AM-E	6	ECM	14.9681	Cell Adhesion_Endothelial Cell Contacts By Non-junctional Mechanisms	40	6	ACTB, COL4A1, COL1A1, ITGB3, ITGB4, LAMB1	http://pathcards.genecards.org/card/cell_adhesion_endothelial_cell_contacts_by_non-junctional_mechanisms
AM-E	6	ECM	14.7128	Cell Adhesion_ECM Remodeling	61	7	COL4A1, COL1A1, IGF1R, COL3A1, SPARC, LAMB1, LAMB3	http://pathcards.genecards.org/card/cell_adhesion_ecm_remodeling
AM-E	6	ECM	9.62824	Binding and Uptake of Ligands By Scavenger Receptors	54	5	COL4A1, COL1A1, COL3A1, AMBP, SPARC	http://pathcards.genecards.org/card/binding_and_uptake_of_ligands_by_scavenger_receptors
AM-E	6	ECM	9.72866	A6b1 and A6b4 Integrin Signaling	31	4	COL17A1, MST1R, ERBB2, ITGB4	http://pathcards.genecards.org/card/a6b1_and_a6b4_integrin_signaling
C-E	2	ECM	13.0762	Signal Transduction By L1	21	4	ITGAV, CSNK2B, MAP2K1, L1CAM	http://pathcards.genecards.org/card/signal_transduction_by_l1
C-E	6	ECM	12.0366	Non-integrin Membrane-ECM Interactions	52	4	THBS1, HSPG2, ITGB3, ITGB4	http://pathcards.genecards.org/card/non-integrin_membrane-ecm_interactions
C-E	2	ECM	9.93125	Integrin Pathway	567	16	SPON1, MYO5A, ITGAV, CLDN1, COL12A1, COL17A1, GNAS, COL18A1, MYL6, CXCL2, CXCL8, MAP2K1, MYLK, GSN, MMP7, CALM1	http://pathcards.genecards.org/card/integrin_pathway
C-E	6	ECM	7.98312	ECM-receptor Interaction	112	4	THBS1, HSPG2, ITGB3, ITGB4	http://pathcards.genecards.org/card/ecm-receptor_interaction
E	2	ECM	9.1	Regulation of Wnt-mediated Beta Catenin Signaling and Target Gene Transcription	79	4	CUL1, YWHAH, BTRC, MT-CO2	http://pathcards.genecards.org/card/regulation_of_wnt-mediated_beta_catenin_signaling_and_target_gene_transcription
E	6	ECM	9.02627	LPA Receptor Mediated Events	65	3	HBEGF, FOS, MMP9	http://pathcards.genecards.org/card/lpa_receptor_mediated_events
E	6	ECM	12.1503	PAK Pathway	681	10	HBEGF, NFKBIE, CTGF, CSF2, CXCL2, IL1A, FOS, TNFRSF10B, SNAI1, CCL20	http://pathcards.genecards.org/card/pak_pathway
E	6	ECM	9.2858	Cell Adhesion_ECM Remodeling	61	3	HBEGF, PLAU, MMP9	http://pathcards.genecards.org/card/cell_adhesion_ecm_remodeling
E	2	ECM	8.74	Cell Adhesion_Cadherin-mediated Cell Adhesion	40	3	ACTA2, ACTB, ARPC1B	http://pathcards.genecards.org/card/cell_adhesion_cadherin-mediated_cell_adhesion
E	6	ECM	10.2731	Amb2 Integrin Signaling	48	3	CTGF, PLAU, MMP9	http://pathcards.genecards.org/card/amb2_integrin_signaling
E	6	ECM	11.7117	Osteopontin-mediated Events	34	3	PLAU, FOS, MMP9	http://pathcards.genecards.org/card/osteopontin-mediated_events
E	6	ECM	8.96403	Endochondral Ossification	66	3	PLAU, MMP9, SOX9	http://pathcards.genecards.org/card/endochondral_ossification
H-E	6	ECM	9.54567	MiRNA Targets in ECM and Membrane Receptors	43	3	COL6A1, COL3A1, THBS1	http://pathcards.genecards.org/card/mirna_targets_in_ecm_and_membrane_receptors
H-E	6	ECM	10.8685	Integrin Pathway	568	10	COL6A1, COL3A1, COL17A1, ITGB3, MMP9, THBS1, CACNA2D1, CCL17, CCL4, CCL2	http://pathcards.genecards.org/card/integrin_pathway
H-E	6	ECM	8.0471	Degradation of The Extracellular Matrix	298	6	COL6A1, COL3A1, COL17A1, ITGB3, MMP9, THBS1	http://pathcards.genecards.org/card/degradation_of_the_extracellular_matrix
C-E	6	differentiation	9.40703	E2F Mediated Regulation of DNA Replication	85	4	HIST1H1B, HIST1H1D, UBC, CHEK1	http://pathcards.genecards.org/card/e2f_mediated_regulation_of_dna_replication
C-E	2	differentiation	9.58049	Development NOTCH1-mediated Pathway For NF-KB Activity Modulation	102	6	EP300, NFKBIA, CUL1, SUDS3, IL1A, H3F3A	http://pathcards.genecards.org/card/development_notch1-mediated_pathway_for_nf-kb_activity_modulation
E	6	differentiation	10.6924	Development NOTCH1-mediated Pathway For NF-KB Activity Modulation	102	4	NFKBIE, SFPQ, NCOR2, IL1A	http://pathcards.genecards.org/card/development_notch1-mediated_pathway_for_nf-kb_activity_modulation
S-E	2	differentiation	8.8	Development NOTCH1-mediated Pathway For NF-KB Activity Modulation	102	2	NFKBIA, NCOR2	http://pathcards.genecards.org/card/development_notch1-mediated_pathway_for_nf-kb_activity_modulation
AM-E	6	cytoskeleton	11.0172	Cytoskeleton Remodeling Regulation of Actin Cytoskeleton By Rho GTPases	187	10	MYL2, ACTB, COL4A1, COL1A1, YBX3, ARPC1B, MYH9, PPP1CB, ITGB3, LAMB1	http://pathcards.genecards.org/card/cytoskeleton_remodeling_regulation_of_actin_cytoskeleton_by_rho_gtpases
AM-E	6	cytoskeleton	12.5389	Actin Nucleation By ARP-WASP Complex	340	15	MYL2, CLIP1, ACTB, GNAS, FLT1, IGF1R, LIFR, FGFR1, MST1R, ERBB2, MYH9, GNAI2, HLA-DQA1, ITGB3, ITGB4	http://pathcards.genecards.org/card/actin_nucleation_by_arp-wasp_complex
H-E	2	cytoskeleton	14.6064	Cytoskeleton Remodeling Regulation of Actin Cytoskeleton By Rho GTPases	187	14	ACTA2, ACTR2, ITGAV, COL1A1, GRB2, MYL6, NCK2, ARPC1B, CTNNB1, ARPC2, MAP2K1, MYL1, CAV1, MYH10	http://pathcards.genecards.org/card/cytoskeleton_remodeling_regulation_of_actin_cytoskeleton_by_rho_gtpases
H-E	2	cytoskeleton	14.2214	Cytoskeletal Signaling	297	18	ACTA2, ACTR2, ARF6, ITGAV, VCP, RHOC, ARHGAP31, LMNA, PRC1, GIT2, TPT1, EPCAM, CAV1, RAPH1, MYH10, RDX, ITGB5, VDAC2	http://pathcards.genecards.org/card/cytoskeletal_signaling
H-E	2	cytoskeleton	13.4378	Chromatin Regulation / Acetylation	228	15	EP300, MED12, SIRT7, KDM5B, IKBKAP, EWSR1, MGMT, HIST1H2AA, KMT2A, SMC3, RCOR1, CENPI, CHD1L, CHD2, CHD3	http://pathcards.genecards.org/card/chromatin_regulation__acetylation
H-E	2	cell cycle	10.8147	Cell Cycle, Mitotic	624	26	EP300, GORASP2, CKS1B, GINS4, SGO2, E2F3, LMNA, OFD1, YWHAH, CSNK2B, RNF8, PSMA3, NINL, KIF2A, PSMB4, SMC3, PSMD14, PSMD4, H3F3A, HUS1, PPP1CC, CCND3, RFC1, CEP290, PPP2CA, CENPI	http://pathcards.genecards.org/card/cell_cycle_mitotic
E	2	cancer	9.06	Ovarian Tumor Domain Proteases	37	3	DDX58, ESR1, RPS27A	http://pathcards.genecards.org/card/ovarian_tumor_domain_proteases
H-E	2	cancer	11.4049	Proteoglycans in Cancer	205	13	ITGAV, SDC2, GRB2, FRS2, CTNNB1, CTSL, MAP2K1, FZD10, CAV1, CASP3, PPP1CC, RDX, ITGB5	http://pathcards.genecards.org/card/proteoglycans_in_cancer
H-E	6	cancer	8.02376	MicroRNAs in Cancer	299	6	IGF2BP1, HMOX1, ITGB3, CYP24A1, MMP9, THBS1	http://pathcards.genecards.org/card/micrornas_in_cancer
S-E	6	cancer	11.0544	Integrated Pancreatic Cancer Pathway	197	4	ANXA1, THBS1, CASP10, FKBP1A	http://pathcards.genecards.org/card/integrated_pancreatic_cancer_pathway
C-E	2	ECM	10.4642	Osteopontin-mediated Events	34	4	ITGAV, NFKBIA, MAP2K1, GSN	http://pathcards.genecards.org/card/osteopontin-mediated_events
AM-E	6	bloodvessel	13.0566	Platelet Aggregation Inhibitor Pathway, Pharmacodynamics	51	6	COL4A1, COL1A1, GNAS, COL3A1, GNAI2, ITGB3	http://pathcards.genecards.org/card/platelet_aggregation_inhibitor_pathway_pharmacodynamics
AM-E	6	bloodvessel	11.0292	Platelet Activation	122	8	ACTB, COL1A1, GNAS, COL3A1, GNAI2, RASGRP1, PPP1CB, ITGB3	http://pathcards.genecards.org/card/platelet_activation
AM-E	6	bloodvessel	10.5395	Blood-Brain Barrier Pathway: Anatomy	71	6	ACTB, COL4A1, HSPG2, ITGB3, ITGB4, AGRN	http://pathcards.genecards.org/card/blood-brain_barrier_pathway_anatomy
AM-E	6	bloodvessel	14.3063	Angiogenesis (CST)	87	8	HMOX1, FLT1, THBS1, FGFR1, MST1R, ITGB3, CCL2, NRP2	http://pathcards.genecards.org/card/angiogenesis_(cst)
C-E	2	bloodvessel	14.1783	Endothelin	34	5	GNAS, MAP2K1, MYLK, CALM1, MT-CO2	http://pathcards.genecards.org/card/endothelin
C-E	6	bloodvessel	6.98157	Blood-Brain Barrier Pathway: Anatomy	71	3	HSPG2, ITGB3, ITGB4	http://pathcards.genecards.org/card/blood-brain_barrier_pathway_anatomy
C-E	6	bloodvessel	12.6971	Angiogenesis (CST)	87	5	HMOX1, THBS1, FGFR4, ITGB3, CCL2	http://pathcards.genecards.org/card/angiogenesis_(cst)
H-E	6	bloodvessel	17.5012	Angiogenesis (CST)	87	6	HMOX1, ITGB3, NRP2, MMP9, THBS1, CCL2	http://pathcards.genecards.org/card/angiogenesis_(cst)
S-E	6	bloodvessel	6.47024	Angiogenesis (CST)	87	2	HMOX1, THBS1	http://pathcards.genecards.org/card/angiogenesis_(cst)
H-E	2	AR transcription	9.91734	Transcription Androgen Receptor Nuclear Signaling	98	8	EP300, GRB2, CTNNB1, DVL3, EIF4EBP1, MAP2K1, FZD10, CAV1	http://pathcards.genecards.org/card/transcription_androgen_receptor_nuclear_signaling
H-E	2	AR transcription	10.4522	Beta-Adrenergic Signaling	308	16	ITGAV, GNAS, GRB2, NCK2, YWHAH, CSNK2B, CTNNB1, ATP2A2, PSMA3, EIF4EBP1, MAP2K1, PSMB4, PSMD4, GNAI2, ITGB5, PPP2CA	http://pathcards.genecards.org/card/beta-adrenergic_signaling
H-E	2	AR transcription	11.054	Activated PKN1 Stimulates Transcription of AR (androgen Receptor) Regulated Genes KLK2 and KLK3	583	25	EP300, APP, RHOC, POLR1E, GNAS, GRB2, MYL6, YWHAH, PIAS2, KDM5B, CTNNB1, NCOR2, MAP2K1, MTF2, HIST1H2AA, GNAI2, H3F3A, TROVE2, PPP1CC, MYH10, RCOR1, NFIB, ITM2B, RXRA, CHD3	http://pathcards.genecards.org/card/activated_pkn1_stimulates_transcription_of_ar_(androgen_receptor)_regulated_genes_klk2_and_klk3
AM-E	6	apoptosis	9.92613	Senescence and Autophagy	106	7	HMGA1, COL1A1, IGF1R, COL3A1, CREG1, SPARC, THBS1	http://pathcards.genecards.org/card/senescence_and_autophagy
C-E	2	apoptosis	11.8844	Senescence and Autophagy	106	7	CXCL8, SLC39A1, MAP2K1, IL1A, KMT2A, GSN, LAMP1	http://pathcards.genecards.org/card/senescence_and_autophagy
E	6	apoptosis	9.32559	Direct P53 Effectors	132	4	PRDM1, DDIT4, TNFRSF10B, NDRG1	http://pathcards.genecards.org/card/direct_p53_effectors
E	2	apoptosis	8.66	TP53 Regulates Metabolic Genes	86	4	MT-CO3, YWHAH, MT-CO1, MT-CO2	http://pathcards.genecards.org/card/tp53_regulates_metabolic_genes
E	6	apoptosis	9.37316	Apoptotic Pathways in Synovial Fibroblasts	725	9	HBEGF, NFKBIE, WNK1, CTGF, PLAU, FOS, TNFRSF10B, MMP9, PPP1R3C	http://pathcards.genecards.org/card/apoptotic_pathways_in_synovial_fibroblasts
E	6	apoptosis	17.61	Apoptosis and Autophagy	178	7	NUAK2, PIM1, BCL10, TNFAIP3, BIRC3, TNFRSF10B, NDRG1	http://pathcards.genecards.org/card/apoptosis_and_autophagy
H-E	2	apoptosis	10.2238	Apoptosis Modulation and Signaling	253	14	IRF6, PARP2, PEA15, LMNA, YWHAH, CTSL, MAP2K1, BID, BNIP3L, TNFRSF12A, CASP3, CAPNS1, FADD, PMAIP1	http://pathcards.genecards.org/card/apoptosis_modulation_and_signaling
S-E	6	apoptosis	5.93176	Senescence and Autophagy	106	2	CREG1, THBS1	http://pathcards.genecards.org/card/senescence_and_autophagy
S-E	6	apoptosis	5.66506	P53 Signaling	117	2	THBS1, CASP10	http://pathcards.genecards.org/card/p53_signaling
S-E	6	apoptosis	6.47326	Apoptosis Modulation and Signaling	253	3	ACTB, HSPA1A, CASP10	http://pathcards.genecards.org/card/apoptosis_modulation_and_signaling
AM-E	6	antigen recogn.	10.1634	MHC Class II Antigen Presentation	103	7	LGMN, SEC23A, CTSB, CTSD, KIF11, DNM1, HLA-DQA1	http://pathcards.genecards.org/card/mhc_class_ii_antigen_presentation
C-E	2	antigen recogn.	10.5822	Toll-Like Receptor Signaling Pathways	291	11	EP300, NFKBIA, ANTXR2, PPP3R1, CXCL2, CXCL8, PTPN11, MAP2K1, IL1A, TNFAIP3, CALM1	http://pathcards.genecards.org/card/toll-like_receptor_signaling_pathways
C-E	2	antigen recogn.	9.65213	Toll Comparative Pathway	101	6	EP300, NFKBIA, GNAS, CXCL8, IL1A, CALM1	http://pathcards.genecards.org/card/toll_comparative_pathway
E	6	antigen recogn.	13.1277	Toll-Like Receptor Signaling Pathways	291	7	NFKBIE, CXCL2, BCL10, IL1A, FOS, TNFAIP3, BIRC3	http://pathcards.genecards.org/card/toll-like_receptor_signaling_pathways
H-E	6	antigen recogn.	8.40912	Toll-like Receptor Signaling Pathway	283	6	IFNA1, CFLAR, NFATC2, MMP9, CCL4, CCL2	http://pathcards.genecards.org/card/toll-like_receptor_signaling_pathway
S-E	2	antigen recogn.	10	Toll-Like Receptor Signaling Pathways	291	3	NFKBIA, CXCL8, TNFAIP3	http://pathcards.genecards.org/card/toll-like_receptor_signaling_pathways
S-E	2	antigen recogn.	10.11	Toll-like Receptor Signaling Pathway	283	3	NFKBIA, CXCL8, TNFAIP3	http://pathcards.genecards.org/card/toll-like_receptor_signaling_pathway
S-E	2	antigen recogn.	8.82	Toll Comparative Pathway	101	2	NFKBIA, CXCL8	http://pathcards.genecards.org/card/toll_comparative_pathway
S-E	2	antigen recogn.	12.87	RIG-I/MDA5 Mediated Induction of IFN-alpha/beta Pathways	147	3	NFKBIA, CXCL8, TNFAIP3	http://pathcards.genecards.org/card/rig-imda5_mediated_induction_of_ifn-alphabeta_pathways

## Sheet: C-2
Supplementary file S2; Differential expressed genes (DEGs) for comparison of C vs. Control at 2 hours.
&FC=fold change of differential expressed genes (ratio treatment over control, p<0.05). DEGs with a FC >2 (up-regulated) or <-2 (down-regulated) were selected for functional analysis and listed (note that for specific genes more than 1 probe on the microarray were called significant by the microarray analysis software)
#DEG; HUGO gene-symbols are used for abbreviations of genes.
$E=ETEC, Control = IPECJ2 cells not challenged with ETEC or algae extracts.
#Genelist used for functional analysis
&FC of DEG's						#Genelist of comparison C vs. Control at 2 hours (n=107).
#DEG	FC C-2 vs.Control	FC C-E2 vs.Control	FC E2 vs.Control $			HUGO gene-symbol	regulation	Full Name	Aliases	GeneCards URL
ACE	1.99839	1.32549	1.19093			ACE	up	Angiotensin I Converting Enzyme	ACE1, CD143, ICH, MVCD3, carboxycathepsin, DCP1, DCP	http://www.genecards.org/cgi-bin/carddisp.pl?gene=ACE
ACTB	3.75992	1.32862	1.77821			ACTB	up	Actin Beta	BRWS1, PS1TP5BP1, Beta-actin	http://www.genecards.org/cgi-bin/carddisp.pl?gene=ACTB
ANXA1	2.16616	1.7161	2.03391			ANXA1	up	Annexin A1	annexin-1, calpactin-2, chromobindin-9, ANX1, LPC1, p35	http://www.genecards.org/cgi-bin/carddisp.pl?gene=ANXA1
APOA2	2.0519	1.1469	1.4561			APOA2	up	Apolipoprotein A2	apoAII, ApoA-II, Apo-AII	http://www.genecards.org/cgi-bin/carddisp.pl?gene=APOA2
ARID1B	-2.01845	2.07598	-1.26226			ATP5A1	up	ATP Synthase, H+ Transporting, Mitochondrial F1 Complex, Alpha Subunit 1, Cardiac Muscle	COXPD22, HEL-S-123m, MC5DN4, MOM2, OMR, ORM, hATP1, ATP5AL2, ATPM, ATP5A	http://www.genecards.org/cgi-bin/carddisp.pl?gene=ATP5A1
ATP2A2	-1.99647	-2.50032	-1.33824			C1QTNF3	up	C1q And Tumor Necrosis Factor Related Protein 3	cartonectin, CTRP3, CORCS, CORS, CORS-26, CORS26, C1ATNF3	http://www.genecards.org/cgi-bin/carddisp.pl?gene=C1QTNF3
ATP5A1	2.08278	-1.2658	1.54251			CCDC36	up	Coiled-Coil Domain Containing 36	CT74	http://www.genecards.org/cgi-bin/carddisp.pl?gene=CCDC36
ATP6	2.27026	2.72644	3.67538			CHAC1	up	ChaC Glutathione Specific Gamma-Glutamylcyclotransferase 1	botch	http://www.genecards.org/cgi-bin/carddisp.pl?gene=CHAC1
C1QTNF3	2.16574	1.97301	-1.16312			CHD2	up	Chromodomain Helicase DNA Binding Protein 2	EEOC, CHD-2	http://www.genecards.org/cgi-bin/carddisp.pl?gene=CHD2
C4BPA	-2.21352	-4.28661	1.08632			CLDN15	up	Claudin 15	claudin-15	http://www.genecards.org/cgi-bin/carddisp.pl?gene=CLDN15
C5orf51	-2.38895	-4.10024	-3.10082			COX6C	up	Cytochrome C Oxidase Subunit 6C		http://www.genecards.org/cgi-bin/carddisp.pl?gene=COX6C
CACNA2D1	-2.24533	-2.55792	-1.11984			CXorf38	up	Chromosome X Open Reading Frame 38		http://www.genecards.org/cgi-bin/carddisp.pl?gene=CXorf38
CAR	-2.26559	-3.77211	-1.60867			CYP19A1	up	Cytochrome P450 Family 19 Subfamily A Member 1	ARO, CPV1, P-450AROM, aromatase, CYP19, ARO1, CYAR, CYPXIX	http://www.genecards.org/cgi-bin/carddisp.pl?gene=CYP19A1
CCDC36	2.21321	3.77819	2.89193			DDIT3	up	DNA Damage Inducible Transcript 3	CEBPZ, CHOP, CHOP-10, CHOP10, DDIT-3, GADD153	http://www.genecards.org/cgi-bin/carddisp.pl?gene=DDIT3
CHAC1	2.08119	3.72989	-1.27536			DIABLO	up	Diablo IAP-Binding Mitochondrial Protein	DFNA64, SMAC	http://www.genecards.org/cgi-bin/carddisp.pl?gene=DIABLO
CHAC1	2.44117	3.64548	-1.27187			DKK1	up	Dickkopf WNT Signaling Pathway Inhibitor 1	DKK-1, SK, hDkk-1, Dickkopf-1	http://www.genecards.org/cgi-bin/carddisp.pl?gene=DKK1
CHD2	2.21766	7.32781	1.94429			DSTN	up	Destrin, Actin Depolymerizing Factor	HEL32, bA462D18.2, destrin, ACTDP, ADF, DSN	http://www.genecards.org/cgi-bin/carddisp.pl?gene=DSTN
CLDN15	2.00488	1.04125	1.27042			EEF1A1	up	Eukaryotic Translation Elongation Factor 1 Alpha 1	CCS-3, CCS3, EE1A1, EEF-1, GRAF-1EF, HNGC:16303, PTI1, EEF1A, EF1A, LENG7, EF-1-alpha-1, EF-Tu, eEF1A-1	http://www.genecards.org/cgi-bin/carddisp.pl?gene=EEF1A1
COL12A1	-6.65079	-7.77143	-1.03502			ERMP1	up	Endoplasmic Reticulum Metallopeptidase 1	Felix-ina, KIAA1815, bA207C16.3, FXNA	http://www.genecards.org/cgi-bin/carddisp.pl?gene=ERMP1
COL12A1	-5.12917	-4.26414	-1.1107			FAT1	up	FAT Atypical Cadherin 1	FAT, CDHR8, ME5, hFat1, CDHF7	http://www.genecards.org/cgi-bin/carddisp.pl?gene=FAT1
COL1A1	2.07019	-1.8565	-1.01081			FLT1	up	Fms Related Tyrosine Kinase 1	FLT, FLT-1, VEGFR-1, VEGFR1, FRT	http://www.genecards.org/cgi-bin/carddisp.pl?gene=FLT1
COL4A1	-2.37717	-3.18707	-1.35376			H6PD	up	Hexose-6-Phosphate Dehydrogenase/Glucose 1-Dehydrogenase	GDH, 6-phosphogluconolactonase, CORTRD1, G6PDH	http://www.genecards.org/cgi-bin/carddisp.pl?gene=H6PD
COL4A1	-2.55768	-2.73714	-1.07964			HIST1H2BA	up	Histone Cluster 1 H2B Family Member A	H2BFU, STBP, TH2B, bA317E16.3, TSH2B, TSH2B.1	http://www.genecards.org/cgi-bin/carddisp.pl?gene=HIST1H2BA
COL4A1	-2.64164	-2.0681	-1.12902			HIST2H2BF	up	Histone Cluster 2 H2B Family Member F		http://www.genecards.org/cgi-bin/carddisp.pl?gene=HIST2H2BF
COL4A1	-2.19182	-1.93076	-1.14559			HIST4H4	up	Histone Cluster 4 H4	H4FA, H4/A, H4/B, H4/C, H4/D, H4/E, H4/G, H4/H, H4/I, H4/J, H4/K, H4/M, H4/N, H4/O, H4F2, H4FB, H4FC, H4FD, H4FE, H4FG, H4FH, H4FI, H4FJ, H4FK, H4FM, H4FN, H4FO, HIST2H4, H4/p	http://www.genecards.org/cgi-bin/carddisp.pl?gene=HIST4H4
COL4A1	-2.5945	-1.92039	-1.12491			HSPA8	up	Heat Shock Protein Family A (Hsp70) Member 8	LAP1, HEL-33, HEL-S-72p, HSC54, HSC71, HSP71, NIP71, HSPA10, HSC70, HSP73, LAP-1	http://www.genecards.org/cgi-bin/carddisp.pl?gene=HSPA8
COL4A5	-2.6337	-2.37675	1.06164			LRP2	up	LDL Receptor Related Protein 2	megalin, DBS, GP330, LRP-2	http://www.genecards.org/cgi-bin/carddisp.pl?gene=LRP2
COX6C	2.06003	-2.72971	1.13895			LSMEM2	up	Leucine Rich Single-Pass Membrane Protein 2	C3orf45	http://www.genecards.org/cgi-bin/carddisp.pl?gene=LSMEM2
CPE	-2.32194	-3.77642	-1.19469			MIDN	up	Midnolin	midnolin	http://www.genecards.org/cgi-bin/carddisp.pl?gene=MIDN
CRISP3	-2.16933	-3.18363	-1.14402			MT-ATP6	up	Mitochondrially Encoded ATP Synthase 6	ATPase6, MTATP6, ATP6	http://www.genecards.org/cgi-bin/carddisp.pl?gene=MT-ATP6
CRISPLD2	-3.37382	-3.4128	-1.58189			NDST1	up	N-Deacetylase And N-Sulfotransferase 1	HSST1, MRT46, NST1, HSST, NDST-1	http://www.genecards.org/cgi-bin/carddisp.pl?gene=NDST1
CXHXorf38	2.4172	4.92757	3.08488			NRIP3	up	Nuclear Receptor Interacting Protein 3	NY-SAR-105, C11orf14	http://www.genecards.org/cgi-bin/carddisp.pl?gene=NRIP3
CYP19A1	3.1612	1.73379	1.69867			PBX3	up	PBX Homeobox 3		http://www.genecards.org/cgi-bin/carddisp.pl?gene=PBX3
DDIT3	2.21395	1.58993	1.09326			PSAP	up	Prosaposin	SAP1, prosaposin, GLBA	http://www.genecards.org/cgi-bin/carddisp.pl?gene=PSAP
DIABLO	2.12234	-1.19292	1.56166			PSD	up	Pleckstrin And Sec7 Domain Containing	KIAA2011, EFA6A, EFA6, PSD1, TYL	http://www.genecards.org/cgi-bin/carddisp.pl?gene=PSD
DKK1	-2.2213	-2.38665	-1.44297			RPL34	up	Ribosomal Protein L34	L34	http://www.genecards.org/cgi-bin/carddisp.pl?gene=RPL34
DSTN	2.15309	2.38424	1.97498			RPL36A	up	Ribosomal Protein L36a	MIG6, L36A, L44L, RPL44	http://www.genecards.org/cgi-bin/carddisp.pl?gene=RPL36A
EEF1A1	2.12144	2.17608	2.24142			RPL37A	up	Ribosomal Protein L37a	L37A	http://www.genecards.org/cgi-bin/carddisp.pl?gene=RPL37A
EOGT	-2.59729	-7.23784	-1.66916			RPL38	up	Ribosomal Protein L38	L38	http://www.genecards.org/cgi-bin/carddisp.pl?gene=RPL38
ERMP1	2.05514	4.14386	2.73404			RPL7	up	Ribosomal Protein L7	L7, humL7-1	http://www.genecards.org/cgi-bin/carddisp.pl?gene=RPL7
FAT1	-2.34503	1.44328	1.06749			RPL7A	up	Ribosomal Protein L7a	;, L7A, TRUP, SURF3, SURF-3	http://www.genecards.org/cgi-bin/carddisp.pl?gene=RPL7A
FLT1	-2.42719	-2.67842	-1.09069			RPLP1	up	Ribosomal Protein Lateral Stalk Subunit P1	P1, LP1, RPP1, RRP1	http://www.genecards.org/cgi-bin/carddisp.pl?gene=RPLP1
H6PD	-2.02149	-3.36747	1.02628			RPLP2	up	Ribosomal Protein Lateral Stalk Subunit P2	p2, RPP2, LP2, D11S2243E	http://www.genecards.org/cgi-bin/carddisp.pl?gene=RPLP2
Hist1h2ba	2.2725	1.13729	1.74668			RPS18	up	Ribosomal Protein S18	HKE3, KE-3, KE3, S18, D6S218E	http://www.genecards.org/cgi-bin/carddisp.pl?gene=RPS18
HIST2H2BF	2.28832	1.36653	1.65523			RPS24	up	Ribosomal Protein S24	DBA3, S24	http://www.genecards.org/cgi-bin/carddisp.pl?gene=RPS24
HIST4H4	2.55689	1.16322	2.10824			RPS27	up	Ribosomal Protein S27	MPS1, S27, MPS-1	http://www.genecards.org/cgi-bin/carddisp.pl?gene=RPS27
HSP90B1	-2.07758	-2.12127	-1.0193			RPS3	up	Ribosomal Protein S3	S3	http://www.genecards.org/cgi-bin/carddisp.pl?gene=RPS3
HSPA8	2.05621	1.33963	1.80834			RPS4X	up	Ribosomal Protein S4, X-Linked	S4, RPS4, DXS306, CCG2, SCAR, SCR10	http://www.genecards.org/cgi-bin/carddisp.pl?gene=RPS4X
HSPG2	-2.74362	-1.4524	-1.02851			SDCBP	up	Syndecan Binding Protein	syntenin, syntenin-1, ST1, MDA-9, MDA9, SYCL, TACIP18	http://www.genecards.org/cgi-bin/carddisp.pl?gene=SDCBP
IGF2R	-2.65188	-3.03552	-1.18093			SLC22A5	up	Solute Carrier Family 22 Member 5	CDSP, OCTN2	http://www.genecards.org/cgi-bin/carddisp.pl?gene=SLC22A5
ITGA6	-2.16081	-2.72259	-1.28041			SPRY2	up	Sprouty RTK Signaling Antagonist 2	IGAN3, hSPRY2, Spry-2	http://www.genecards.org/cgi-bin/carddisp.pl?gene=SPRY2
ITGAV	-2.27441	-3.33462	-1.26003			TAF1D	up	TATA-Box Binding Protein Associated Factor, RNA Polymerase I Subunit D	JOSD3, TAFI41, RAFI41, TAF(I)41	http://www.genecards.org/cgi-bin/carddisp.pl?gene=TAF1D
ITGAV	-2.27173	-2.78092	-1.11637			TEX14	up	Testis Expressed 14, Intercellular Bridge Forming Factor	CT113, SGK307	http://www.genecards.org/cgi-bin/carddisp.pl?gene=TEX14
ITGAV	-2.05903	-3.13569	-1.0739			THBS1	up	Thrombospondin 1	TSP1, thrombospondin-1p180, THBS, THBS-1, TSP-1, thrombospondin-1, thrombospondin-p50, TSP	http://www.genecards.org/cgi-bin/carddisp.pl?gene=THBS1
KIAA1109	-3.0012	-4.68885	-1.91243			TMEM120B	up	Transmembrane Protein 120B		http://www.genecards.org/cgi-bin/carddisp.pl?gene=TMEM120B
LAMA1	-2.0545	-2.66955	1.09004			TTC9C	up	Tetratricopeptide Repeat Domain 9C		http://www.genecards.org/cgi-bin/carddisp.pl?gene=TTC9C
LAMC1	-2.54992	-2.5719	-1.10417			VDAC1	up	Voltage Dependent Anion Channel 1	PORIN, VDAC-1, VDAC, hVDAC1	http://www.genecards.org/cgi-bin/carddisp.pl?gene=VDAC1
LEPROT	-2.19942	-2.68673	-1.97948			ZBTB7A	up	Zinc Finger And BTB Domain Containing 7A	FBI1, LRF, pokemon, ZBTB7, FBI-1, TIP21, ZNF857A	http://www.genecards.org/cgi-bin/carddisp.pl?gene=ZBTB7A
LNPEP	-2.36808	-2.94468	1.02545			ARID1B	down	AT-Rich Interaction Domain 1B	6A3-5, BRIGHT, CSS1, ELD/OSA1, MRD12, P250R, BAF250B, DAN15, OSA2, KIAA1235, hOsa2	http://www.genecards.org/cgi-bin/carddisp.pl?gene=ARID1B
LNPEP	-2.24505	-3.16979	1.31903			ATP2A2	down	ATPase Sarcoplasmic/Endoplasmic Reticulum Ca2+ Transporting 2	DAR, DD, ATP2B, SERCA2	http://www.genecards.org/cgi-bin/carddisp.pl?gene=ATP2A2
LNPEP	-2.11968	-2.13028	-1.09944			C4BPA	down	Complement Component 4 Binding Protein Alpha	PRP, C4BP	http://www.genecards.org/cgi-bin/carddisp.pl?gene=C4BPA
LOC285758	-2.57116	1.87311	-1.90337			C5orf51	down	Chromosome 5 Open Reading Frame 51		http://www.genecards.org/cgi-bin/carddisp.pl?gene=C5orf51
LRP2	2.28993	6.23091	1.69403			CACNA2D1	down	Calcium Voltage-Gated Channel Auxiliary Subunit Alpha2delta 1	lncRNA-N3, CACNA2, LINC01112, CACNL2A, CCHL2A, MHS3	http://www.genecards.org/cgi-bin/carddisp.pl?gene=CACNA2D1
LSMEM2	2.11421	-1.14697	1.28304			CARS	down	Cysteinyl-TRNA Synthetase	CARS1, CYSRS, MGC:11246	http://www.genecards.org/cgi-bin/carddisp.pl?gene=CARS
MEIS1	-2.13695	2.16997	-1.19085			COL12A1	down	Collagen Type XII Alpha 1 Chain	BA209D8.1, BTHLM2, DJ234P15.1, UCMD2, COL12A1L	http://www.genecards.org/cgi-bin/carddisp.pl?gene=COL12A1
MIDN	2.09456	-4.5727	-1.49529			COL1A1	down	Collagen Type I Alpha 1 Chain	EDSC, OI1, OI2, OI3, OI4	http://www.genecards.org/cgi-bin/carddisp.pl?gene=COL1A1
MYH10	-2.0115	-2.41281	-1.49073			COL4A1	down	Collagen Type IV Alpha 1 Chain	BSVD, RATOR, arresten	http://www.genecards.org/cgi-bin/carddisp.pl?gene=COL4A1
MYL1	-2.06539	-2.24474	-1.08949			COL4A5	down	Collagen Type IV Alpha 5 Chain	CA54, dA149D17.3, dA24A23.1, ASLN, ATS	http://www.genecards.org/cgi-bin/carddisp.pl?gene=COL4A5
NDST1	2.55507	3.95525	3.99182			CPE	down	Carboxypeptidase E	CPH	http://www.genecards.org/cgi-bin/carddisp.pl?gene=CPE
NEO1	-2.29603	-1.89014	-1.0031			CRISP3	down	Cysteine Rich Secretory Protein 3	Aeg2, CRS3, dJ442L6.3, CRISP-3, SGP28	http://www.genecards.org/cgi-bin/carddisp.pl?gene=CRISP3
NINL	-2.15285	-2.34768	-1.50206			CRISPLD2	down	Cysteine Rich Secretory Protein LCCL Domain Containing 2	LCRISP2, CRISP-11, CRISP11	http://www.genecards.org/cgi-bin/carddisp.pl?gene=CRISPLD2
NRIP3	2.02734	1.39388	1.49963			EOGT	down	EGF Domain Specific O-Linked N-Acetylglucosamine Transferase	AOS4, C3orf64, AER61, EOGT1	http://www.genecards.org/cgi-bin/carddisp.pl?gene=EOGT
NXN	-2.39415	2.00371	-1.26989			HSP90B1	down	Heat Shock Protein 90 Beta Family Member 1	ECGP, endoplasmin, GP96, HEL-S-125m, HEL35, TRA1, GRP94, GRP-94	http://www.genecards.org/cgi-bin/carddisp.pl?gene=HSP90B1
ORMDL1	-2.018	-1.76476	-1.19979			HSPG2	down	Heparan Sulfate Proteoglycan 2	PRCAN, SJA, SJS, SJS1, HSPG, PLC, Perlecan	http://www.genecards.org/cgi-bin/carddisp.pl?gene=HSPG2
P4HA1	-2.08478	-2.23446	-1.18388			IGF2R	down	Insulin Like Growth Factor 2 Receptor	M6P/IGF2R, MPRI, CI-MPR, M6PR, CD222, CI-M6PR, CIMPR, M6P-R, MPR1, MPR300	http://www.genecards.org/cgi-bin/carddisp.pl?gene=IGF2R
PBX3	2.03976	-2.96656	1.22501			ITGA6	down	Integrin Subunit Alpha 6	CD49f, ITGA6B, VLA-6	http://www.genecards.org/cgi-bin/carddisp.pl?gene=ITGA6
PGPEP1L	-2.03353	-2.51226	1.23978			ITGAV	down	Integrin Subunit Alpha V	CD51, VTNR, MSK8, VNRA	http://www.genecards.org/cgi-bin/carddisp.pl?gene=ITGAV
PITPNM2	-2.5457	-2.87049	-6.30122			KIAA1109	down	KIAA1109	KIAA1109, Tweek, FSA, KIAA1371	http://www.genecards.org/cgi-bin/carddisp.pl?gene=KIAA1109
PLXDC2	-2.39176	-2.45849	1.02884			LAMA1	down	Laminin Subunit Alpha 1	PTBHS, S-LAM-alpha, LAMA	http://www.genecards.org/cgi-bin/carddisp.pl?gene=LAMA1
PLXDC2	-2.38044	-4.07782	-1.84216			LAMC1	down	Laminin Subunit Gamma 1	LAMB2	http://www.genecards.org/cgi-bin/carddisp.pl?gene=LAMC1
Psap	2.29007	1.7968	1.77045			LEPROT	down	Leptin Receptor Overlapping Transcript	OBR, OBRGRP, VPS55, endospanin-1, LEPR, OB-RGRP	http://www.genecards.org/cgi-bin/carddisp.pl?gene=LEPROT
PSD	2.33548	1.18238	1.31462			LINC01268	down	Long Intergenic Non-Protein Coding RNA 1268		http://www.genecards.org/cgi-bin/carddisp.pl?gene=LINC01268
PTPRG	-2.14072	-3.1726	-1.22384			LNPEP	down	Leucyl And Cystinyl Aminopeptidase	PLAP, CAP, IRAP, otase, oxytocinase, vasopressinase, P-LAP	http://www.genecards.org/cgi-bin/carddisp.pl?gene=LNPEP
ROBO1	-2.54789	-2.09287	-1.31045			MEIS1	down	Meis Homeobox 1	WUGSC:H_NH0444B04.1	http://www.genecards.org/cgi-bin/carddisp.pl?gene=MEIS1
RPL34	2.94478	5.21064	2.28204			MYH10	down	Myosin Heavy Chain 10	NMMHCB, myosin-10, NMMHC-IIB, NMMHC-B	http://www.genecards.org/cgi-bin/carddisp.pl?gene=MYH10
RPL36A	2.80727	-2.28289	2.1283			MYL1	down	Myosin Light Chain 1	MLC1F, MLC3F, MLC1/MLC3, MLC1F/MLC3F	http://www.genecards.org/cgi-bin/carddisp.pl?gene=MYL1
RPL37a	2.1436	2.03237	2.50802			NEO1	down	Neogenin 1	neogenin, IGDCC2, NGN, NTN1R2	http://www.genecards.org/cgi-bin/carddisp.pl?gene=NEO1
RPL38	2.38925	-3.21909	1.42411			NINL	down	Ninein Like	NLP, KIAA0980	http://www.genecards.org/cgi-bin/carddisp.pl?gene=NINL
RPL7	2.51934	-1.28302	2.16654			NXN	down	Nucleoredoxin	nucleoredoxin, TRG-4, NRX	http://www.genecards.org/cgi-bin/carddisp.pl?gene=NXN
RPL7A	2.19699	-4.61666	-1.04838			ORMDL1	down	ORMDL Sphingolipid Biosynthesis Regulator 1	adoplin-1	http://www.genecards.org/cgi-bin/carddisp.pl?gene=ORMDL1
RPLP1	2.06188	2.98078	1.85143			P4HA1	down	Prolyl 4-Hydroxylase Subunit Alpha 1	C-P4Halpha(I), P4HA	http://www.genecards.org/cgi-bin/carddisp.pl?gene=P4HA1
RPLP1	2.07751	-1.87548	2.69296			PGPEP1L	down	Pyroglutamyl-Peptidase I-Like		http://www.genecards.org/cgi-bin/carddisp.pl?gene=PGPEP1L
RPLP1	2.68686	-1.52444	1.8805			PITPNM2	down	Phosphatidylinositol Transfer Protein Membrane Associated 2	RDGB2, RDGBA2, NIR-3, NIR3, KIAA1457	http://www.genecards.org/cgi-bin/carddisp.pl?gene=PITPNM2
RPLP2	2.04709	3.49206	2.69817			PLXDC2	down	Plexin Domain Containing 2	1200007L24Rik, TEM7R	http://www.genecards.org/cgi-bin/carddisp.pl?gene=PLXDC2
RPLP2	2.49893	3.34431	2.85507			PTPRG	down	Protein Tyrosine Phosphatase, Receptor Type G	HPTPG, H_RG317H01.1, R-PTP-GAMMA, RPTPG, PTPG	http://www.genecards.org/cgi-bin/carddisp.pl?gene=PTPRG
RPS18	2.05161	1.19771	2.0367			ROBO1	down	Roundabout Guidance Receptor 1	SAX3, DUTT1, H-Robo-1	http://www.genecards.org/cgi-bin/carddisp.pl?gene=ROBO1
RPS24	2.86722	-1.18769	2.57841			SEC23IP	down	SEC23 Interacting Protein	MSTP053, P125, P125A	http://www.genecards.org/cgi-bin/carddisp.pl?gene=SEC23IP
RPS27	2.39546	3.89768	2.53886			SEC63	down	SEC63 Homolog, Protein Translocation Regulator	DNAJC23, ERdj2, PCLD2, PRO2507, SEC63L	http://www.genecards.org/cgi-bin/carddisp.pl?gene=SEC63
RPS3	3.23216	-3.19731	1.51402			SEMA3C	down	Semaphorin 3C	SemE, semaphorin-3C, semaphorin-E, SEMAE	http://www.genecards.org/cgi-bin/carddisp.pl?gene=SEMA3C
RPS4	2.62396	-3.25474	1.27864			SOBP	down	Sine Oculis Binding Protein Homolog	MRAMS, JXC1	http://www.genecards.org/cgi-bin/carddisp.pl?gene=SOBP
SDCBP	3.4767	-2.81138	-1.00329			SPTLC1	down	Serine Palmitoyltransferase Long Chain Base Subunit 1	HSAN1, LBC1, SPTI, HSN1, LCB1, SPT1	http://www.genecards.org/cgi-bin/carddisp.pl?gene=SPTLC1
SEC23IP	-2.10689	-2.30403	-1.83263			TMEM168	down	Transmembrane Protein 168		http://www.genecards.org/cgi-bin/carddisp.pl?gene=TMEM168
SEC63	-2.45303	-2.80034	-1.09147			TMEM87A	down	Transmembrane Protein 87A		http://www.genecards.org/cgi-bin/carddisp.pl?gene=TMEM87A
SEMA3C	-2.00647	-2.13547	-1.24464			TPM1	down	Tropomyosin 1 (Alpha)	TMSA, CMD1Y, HEL-S-265, HTM-alpha, LVNC9, alpha-tropomyosin, CMH3, C15orf13, Tropomyosin-1	http://www.genecards.org/cgi-bin/carddisp.pl?gene=TPM1
SLC22A5	2.2505	1.11073	2.07679			TPM4	down	Tropomyosin 4	HEL-S-108, tropomyosin-4, TM30p1	http://www.genecards.org/cgi-bin/carddisp.pl?gene=TPM4
SOBP	-2.25674	1.26332	-1.62601			UGGT1	down	UDP-Glucose Glycoprotein Glucosyltransferase 1	GT, UGT1, HUGT1, UGCGL1, UGGT, UGTR	http://www.genecards.org/cgi-bin/carddisp.pl?gene=UGGT1
SPRY2	2.4169	1.46668	1.13329			VWA5A	down	Von Willebrand Factor A Domain Containing 5A	LOH11CR2A, BCSC-1, BCSC1	http://www.genecards.org/cgi-bin/carddisp.pl?gene=VWA5A
SPTLC1	-2.39357	-5.09498	-1.78488
TAF1D	4.68021	2.18594	3.91576
TEX14	2.14137	3.89625	2.54019
THBS1	3.6269	5.97496	2.77472
TMEM120B	2.22055	1.48962	2.48638
TMEM168	-2.14713	-2.13435	-1.33962
TMEM87A	-2.02803	-1.86175	-1.36647
TPM1	-2.10819	2.01289	-1.48492
TPM4	-2.10947	-1.03791	-1.33927
TTC9C	3.66249	5.97506	3.36084
UGGT1	-2.30315	-2.25861	-1.14596
VDAC1	2.35673	-1.2859	1.67748
VWA5A	-2.62798	-2.16301	-1.15606
ZBTB7A	2.35163	4.26265	1.84315
							http://www.wikipathways.org/index.php/Pathway:WP2572	FAT1
							Primary Focal Segmental Glomerulosclerosis FSGS

## Sheet: H-2
Supplementary file S2; Differential expressed genes (DEGs) for comparison of H vs. Control at 2 hours.
&FC=fold change of differential expressed genes (ratio treatment over control, p<0.05). DEGs with a FC >2 (up-regulated) or <-2 (down-regulated) were selected for functional analysis and listed (note that for specific genes more than 1 probe on the microarray matched the FC and p-value criteria for selection)
#DEG; HUGO gene-symbols are used for abbreviations of genes.
$E=ETEC, Control = IPECJ2 cells not challenged with ETEC or algae extracts.
#Genelist used for functional analysis
&FC of DEG's						#Genelist of comparison H vs. Control at 2 hours (n=30).
#DEG	FC H-2 vs.Control	FC H-E2 vs.Control	FC E2 vs.Control $			HUGO gene-symbol	regulation	Full Name	Aliases	GeneCards URL
APOL2	-2.01715	-2.15992	-2.24687			AGO1	down	Argonaute 1, RISC Catalytic Component	EIF2C, GERP95, Q99, argonaute1, EIF2C1, hAgo1	http://www.genecards.org/cgi-bin/carddisp.pl?gene=AGO1
ATP6	2.04419	2.29365	3.67538			APOL2	down	Apolipoprotein L2	APOL-II, APOL3	http://www.genecards.org/cgi-bin/carddisp.pl?gene=APOL2
C5orf51	-2.03167	-6.52281	-3.10082			C5orf51	down	Chromosome 5 Open Reading Frame 51		http://www.genecards.org/cgi-bin/carddisp.pl?gene=C5orf51
COX3	2.06106	2.84154	3.12609			CXorf38	up	Chromosome X Open Reading Frame 38		http://www.genecards.org/cgi-bin/carddisp.pl?gene=CXorf38
COX3	2.07887	2.73383	2.89482			CYP19A1	up	Cytochrome P450 Family 19 Subfamily A Member 1	ARO, CPV1, P-450AROM, aromatase, CYP19, ARO1, CYAR, CYPXIX	http://www.genecards.org/cgi-bin/carddisp.pl?gene=CYP19A1
CXHXorf38	2.11805	4.03832	3.08488			ERMP1	up	Endoplasmic Reticulum Metallopeptidase 1	Felix-ina, KIAA1815, bA207C16.3, FXNA	http://www.genecards.org/cgi-bin/carddisp.pl?gene=ERMP1
CYP19A1	2.35077	1.75315	1.69867			GDF15	up	Growth Differentiation Factor 15	MIC1, Mic-1, PTGF-beta, GDF-15, NAG-1, NRG-1, PDF, PLAB, PTGFB	http://www.genecards.org/cgi-bin/carddisp.pl?gene=GDF15
EIF2C1	-2.5617	-4.60929	-1.95519			HMOX1	up	Heme Oxygenase 1	HO, HO1, HO-1, HSP32, bK286B10, HMOX1D	http://www.genecards.org/cgi-bin/carddisp.pl?gene=HMOX1
ERMP1	2.40207	4.44659	2.73404			ITGB3	up	Integrin Subunit Beta 3	GT, BDPLT16, BDPLT2, CD61, GP3A, GPIIIa	http://www.genecards.org/cgi-bin/carddisp.pl?gene=ITGB3
GDF15	2.0237	1.00324	1.16452			MMD	up	Monocyte To Macrophage Differentiation Associated	MMD1, MMA, PAQR11	http://www.genecards.org/cgi-bin/carddisp.pl?gene=MMD
HMOX1	2.2867	-1.78193	1.02464			MT-ATP6	up	Mitochondrially Encoded ATP Synthase 6	ATPase6, MTATP6, ATP6	http://www.genecards.org/cgi-bin/carddisp.pl?gene=MT-ATP6
HMOX1	2.3177	-1.41489	1.01377			MT-CO3	up	Mitochondrially Encoded Cytochrome C Oxidase III	COIII, COXIII, COX3, MTCO3	http://www.genecards.org/cgi-bin/carddisp.pl?gene=MT-CO3
HMOX1	2.50101	-1.5009	-1.0153			NDST1	up	N-Deacetylase And N-Sulfotransferase 1	HSST1, MRT46, NST1, HSST, NDST-1	http://www.genecards.org/cgi-bin/carddisp.pl?gene=NDST1
ITGB3	2.00355	3.5507	3.4634			POU6F1	up	POU Class 6 Homeobox 1	brain-5, brn-5, BRN5, MPOU, TCFB1	http://www.genecards.org/cgi-bin/carddisp.pl?gene=POU6F1
MMD	2.1239	1.98946	1.47361			RPS15	up	Ribosomal Protein S15	RIG, S15	http://www.genecards.org/cgi-bin/carddisp.pl?gene=RPS15
NDST1	3.84083	3.80549	3.99182			RPS21	up	Ribosomal Protein S21	HLDF, S21	http://www.genecards.org/cgi-bin/carddisp.pl?gene=RPS21
Os11g0689750	2.93631	94.9638	93.4179			RPS24	up	Ribosomal Protein S24	DBA3, S24	http://www.genecards.org/cgi-bin/carddisp.pl?gene=RPS24
POU6F1	14.448	10.2454	18.051			SEC23IP	down	SEC23 Interacting Protein	MSTP053, P125, P125A	http://www.genecards.org/cgi-bin/carddisp.pl?gene=SEC23IP
RPS15	2.02065	1.78435	2.47655			SLC38A2	down	Solute Carrier Family 38 Member 2	PRO1068, ATA2, SAT2, SNAT2, KIAA1382	http://www.genecards.org/cgi-bin/carddisp.pl?gene=SLC38A2
RPS21	2.04589	1.44247	3.01183			SMS	down	Spermine Synthase	SPS, SRS, MRSR, SPMSY	http://www.genecards.org/cgi-bin/carddisp.pl?gene=SMS
RPS24	2.13154	-1.22372	2.57841			SOBP	down	Sine Oculis Binding Protein Homolog	MRAMS, JXC1	http://www.genecards.org/cgi-bin/carddisp.pl?gene=SOBP
SEC23IP	-2.03818	-2.54692	-1.83263			SPTLC1	down	Serine Palmitoyltransferase Long Chain Base Subunit 1	HSAN1, LBC1, SPTI, HSN1, LCB1, SPT1	http://www.genecards.org/cgi-bin/carddisp.pl?gene=SPTLC1
SLC38A2	-2.14087	-6.8716	-2.91859			TAF1D	up	TATA-Box Binding Protein Associated Factor, RNA Polymerase I Subunit D	JOSD3, TAFI41, RAFI41, TAF(I)41	http://www.genecards.org/cgi-bin/carddisp.pl?gene=TAF1D
SMS	-2.27302	-4.89723	-2.37592			THBS1	up	Thrombospondin 1	TSP1, thrombospondin-1p180, THBS, THBS-1, TSP-1, thrombospondin-1, thrombospondin-p50, TSP	http://www.genecards.org/cgi-bin/carddisp.pl?gene=THBS1
SOBP	-2.39397	-1.0292	-1.62601			TMED10	down	Transmembrane P24 Trafficking Protein 10	p23, P24(DELTA), p24d1, S31I125, S31III125, TMP21, Tmp-21-I, p24delta, p24delta1	http://www.genecards.org/cgi-bin/carddisp.pl?gene=TMED10
SPTLC1	-2.34472	-2.94562	-1.78488			TMEM120B	up	Transmembrane Protein 120B		http://www.genecards.org/cgi-bin/carddisp.pl?gene=TMEM120B
TAF1D	2.98714	1.93215	3.91576			TPT1	down	Tumor Protein, Translationally-Controlled 1	p23, fortilin, p02, HRF, TCTP	http://www.genecards.org/cgi-bin/carddisp.pl?gene=TPT1
TCTP	-2.64052	-5.37881	-1.52738			VDAC1	up	Voltage Dependent Anion Channel 1	PORIN, VDAC-1, VDAC, hVDAC1	http://www.genecards.org/cgi-bin/carddisp.pl?gene=VDAC1
THBS1	2.42611	3.81802	2.77472			WDFY3	down	WD Repeat And FYVE Domain Containing 3	ALFY, ZFYVE25, KIAA0993	http://www.genecards.org/cgi-bin/carddisp.pl?gene=WDFY3
TMED10	-2.51385	-6.6587	-2.2898			ZCCHC24	up	Zinc Finger CCHC-Type Containing 24	Z3CXXC8, C10orf56	http://www.genecards.org/cgi-bin/carddisp.pl?gene=ZCCHC24
TMEM120B	2.17811	1.47803	2.48638
VDAC1	1.99787	1.74579	1.67748
WDFY3	-2.11952	-1.03853	-2.08665
ZCCHC24	3.03183	-2.80732	2.85919

## Sheet: S-2 
Supplementary file S2; Differential expressed genes (DEGs) for comparison of S vs. Control at 2 hours.
&FC=fold change of differential expressed genes (ratio treatment over control, p<0.05). DEGs with a FC >2 (up-regulated) or <-2 (down-regulated) were selected for functional analysis and listed (note that for specific genes more than 1 probe on the microarray matched the FC and p-value criteria for selection)
#DEG; HUGO gene-symbols are used for abbreviations of genes.
$E=ETEC, Control = IPECJ2 cells not challenged with ETEC or algae extracts.
#Genelist used for functional analysis
&FC of DEG's						#Genelist of comparison S vs. Control at 2 hours (n=272).
#DEG	FC S-2 vs.Control	FC S-E2 vs.Control	FC E2 vs.Control $			HUGO gene-symbol	regulation	Full Name	Aliases	GeneCards URL
ABL2	-2.64757	-2.37501	-1.8796			ZNF219	down	Zinc Finger Protein 219	ZFP219	http://www.genecards.org/cgi-bin/carddisp.pl?gene=ZNF219
ABLIM1	-2.02693	-3.58322	-1.35604			ZFP2	up	ZFP2 Zinc Finger Protein	zfp-2, ZNF751	http://www.genecards.org/cgi-bin/carddisp.pl?gene=ZFP2
ACSL1	2.05287	1.72485	1.25622			ZBTB7A	up	Zinc Finger And BTB Domain Containing 7A	FBI1, LRF, pokemon, ZBTB7, FBI-1, TIP21, ZNF857A	http://www.genecards.org/cgi-bin/carddisp.pl?gene=ZBTB7A
ACSL1	2.06873	2.37987	1.44868			YWHAH	down	Tyrosine 3-Monooxygenase/Tryptophan 5-Monooxygenase Activation Protein Eta	YWHA1	http://www.genecards.org/cgi-bin/carddisp.pl?gene=YWHAH
ACSL4	-2.34504	-2.88704	-1.53923			YTHDC2	down	YTH Domain Containing 2	CAHL	http://www.genecards.org/cgi-bin/carddisp.pl?gene=YTHDC2
ACTA2	-2.45488	-1.50567	-2.60721			XBP1	down	X-Box Binding Protein 1	XBP2, TREB-5, TREB5, XBP-1	http://www.genecards.org/cgi-bin/carddisp.pl?gene=XBP1
ACTB	2.06443	2.53445	1.88616			WWP1	up	WW Domain Containing E3 Ubiquitin Protein Ligase 1	hSDRP1, AIP5, Tiul1	http://www.genecards.org/cgi-bin/carddisp.pl?gene=WWP1
ACTB	2.35717	2.81201	2.07239			WHAMM	down	WAS Protein Homolog Associated With Actin, Golgi Membranes And Microtubules	KIAA1971, WHDC1, WHAMM1	http://www.genecards.org/cgi-bin/carddisp.pl?gene=WHAMM
ACTB	2.36007	2.87464	1.77821			VDAC1	up	Voltage Dependent Anion Channel 1	PORIN, VDAC-1, VDAC, hVDAC1	http://www.genecards.org/cgi-bin/carddisp.pl?gene=VDAC1
ACTB	2.88585	2.32669	2.16386			UIMC1	up	Ubiquitin Interaction Motif Containing 1	X2HRIP110, RAP80, RXRIP110	http://www.genecards.org/cgi-bin/carddisp.pl?gene=UIMC1
ADAM12	-2.57234	-6.36628	-1.45797			UBFD1	down	Ubiquitin Family Domain Containing 1	UBPH	http://www.genecards.org/cgi-bin/carddisp.pl?gene=UBFD1
AKAP12	-2.42694	-2.47526	-1.34355			UBE2J1	up	Ubiquitin Conjugating Enzyme E2 J1	CGI-76, HSPC153, HSPC205, HSU93243, HSUBC6e, UBC6, UBC6E, Ubc6p, NCUBE-1, NCUBE1	http://www.genecards.org/cgi-bin/carddisp.pl?gene=UBE2J1
AMBP	2.11177	18.391	17.5558			UBAP2L	up	Ubiquitin Associated Protein 2 Like	NICE-4, NICE4, KIAA0144	http://www.genecards.org/cgi-bin/carddisp.pl?gene=UBAP2L
ANKRD12	2.87894	1.15505	-1.1546			TYK2	up	Tyrosine Kinase 2	IMD35, JTK1	http://www.genecards.org/cgi-bin/carddisp.pl?gene=TYK2
ANKRD50	-3.07608	-2.7797	-1.11428			TTC9C	up	Tetratricopeptide Repeat Domain 9C		http://www.genecards.org/cgi-bin/carddisp.pl?gene=TTC9C
ANXA1	3.03403	4.79135	2.03391			TROVE2	down	TROVE Domain Family Member 2	SS-A, RORNP, SSA2, RO60	http://www.genecards.org/cgi-bin/carddisp.pl?gene=TROVE2
ANXA2	2.20722	2.21567	1.93115			TRIM72	up	Tripartite Motif Containing 72	mitsugumin-53, MG53	http://www.genecards.org/cgi-bin/carddisp.pl?gene=TRIM72
ANXA8	2.30453	2.69302	2.09083			TPT1	up	Tumor Protein, Translationally-Controlled 1	p23, fortilin, p02, HRF, TCTP	http://www.genecards.org/cgi-bin/carddisp.pl?gene=TPT1
ARCN1	2.05474	1.95586	1.18492			TPM4	up	Tropomyosin 4	HEL-S-108, tropomyosin-4, TM30p1	http://www.genecards.org/cgi-bin/carddisp.pl?gene=TPM4
ARPC1B	3.49941	3.78616	2.87863			TNFAIP3	up	TNF Alpha Induced Protein 3	AISBL, TNFA1P2, OTUD7C, A20	http://www.genecards.org/cgi-bin/carddisp.pl?gene=TNFAIP3
ARPC1B	3.76819	4.16578	2.9294			TMSB10	up	Thymosin Beta 10	MIG12, TB10, PTMB10, THYB10	http://www.genecards.org/cgi-bin/carddisp.pl?gene=TMSB10
ASTN1	-3.89142	-3.72982	-8.60578			TMPRSS6	up	Transmembrane Protease, Serine 6	IRIDA, matriptase-2	http://www.genecards.org/cgi-bin/carddisp.pl?gene=TMPRSS6
ATP5L	2.00018	1.58677	1.83666			TMEM86A	up	Transmembrane Protein 86A		http://www.genecards.org/cgi-bin/carddisp.pl?gene=TMEM86A
ATP6	2.07793	2.34691	1.81418			TMED10	down	Transmembrane P24 Trafficking Protein 10	p23, P24(DELTA), p24d1, S31I125, S31III125, TMP21, Tmp-21-I, p24delta, p24delta1	http://www.genecards.org/cgi-bin/carddisp.pl?gene=TMED10
ATP6	2.177	2.54868	1.86678			THBS1	up	Thrombospondin 1	TSP1, thrombospondin-1p180, THBS, THBS-1, TSP-1, thrombospondin-1, thrombospondin-p50, TSP	http://www.genecards.org/cgi-bin/carddisp.pl?gene=THBS1
ATP6	2.32892	2.33966	1.70398			TFRC	up	Transferrin Receptor	P90, TR, T9, CD71, IMD46, TFR, TFR1, TRFR	http://www.genecards.org/cgi-bin/carddisp.pl?gene=TFRC
ATP6	2.3364	2.65753	1.96902			TEX14	up	Testis Expressed 14, Intercellular Bridge Forming Factor	CT113, SGK307	http://www.genecards.org/cgi-bin/carddisp.pl?gene=TEX14
ATP6	2.41442	3.17332	1.99048			TECPR2	down	Tectonin Beta-Propeller Repeat Containing 2	SPG49, KIAA0329, KIAA0297	http://www.genecards.org/cgi-bin/carddisp.pl?gene=TECPR2
ATP6	2.42868	2.87013	2.04772			TAF1D	up	TATA-Box Binding Protein Associated Factor, RNA Polymerase I Subunit D	JOSD3, TAFI41, RAFI41, TAF(I)41	http://www.genecards.org/cgi-bin/carddisp.pl?gene=TAF1D
ATP6	3.29462	3.37783	2.81477			SULT2A1	down	Sulfotransferase Family 2A Member 1	ST2, DHEAS, hSTa, STD, DHEA-ST, HST, ST2A1, ST2A3	http://www.genecards.org/cgi-bin/carddisp.pl?gene=SULT2A1
ATP6	3.82566	4.35988	3.67538			STX17	up	Syntaxin 17	syntaxin-17	http://www.genecards.org/cgi-bin/carddisp.pl?gene=STX17
ATXN2	2.01862	2.1328	1.40016			STK17B	up	Serine/Threonine Kinase 17b	DRAK2	http://www.genecards.org/cgi-bin/carddisp.pl?gene=STK17B
BMPR1A	2.23636	2.1486	1.57358			SPINK9	down	Serine Peptidase Inhibitor, Kazal Type 9	LEKTI2	http://www.genecards.org/cgi-bin/carddisp.pl?gene=SPINK9
BTRC	-2.0911	-1.31956	-2.04769			SNX14	up	Sorting Nexin 14	RGS-PX2, SCAR20	http://www.genecards.org/cgi-bin/carddisp.pl?gene=SNX14
C11orf57	-3.00152	-2.35838	-1.97495			SMS	down	Spermine Synthase	SPS, SRS, MRSR, SPMSY	http://www.genecards.org/cgi-bin/carddisp.pl?gene=SMS
C1orf198	-2.91737	-1.99171	-1.28348			SLMAP	up	Sarcolemma Associated Protein	SLAP, KIAA1601	http://www.genecards.org/cgi-bin/carddisp.pl?gene=SLMAP
C5orf51	-2.91094	-4.53449	-3.10082			SLC37A4	up	Solute Carrier Family 37 Member 4	G6PT, GSD1b, GSD1c, GSD1d, PRO0685, TRG19, G6PT2, G6PT3, G6PT1, TRG-19	http://www.genecards.org/cgi-bin/carddisp.pl?gene=SLC37A4
C6orf62	-2.05329	-1.91231	-1.43159			SLC22A5	up	Solute Carrier Family 22 Member 5	CDSP, OCTN2	http://www.genecards.org/cgi-bin/carddisp.pl?gene=SLC22A5
C8orf34	2.32448	2.76155	1.41246			SLC1A5	up	Solute Carrier Family 1 Member 5	AAAT, ATBO, M7VS1, R16, M7V1, RDRC, ASCT2, ATB(0), RDR	http://www.genecards.org/cgi-bin/carddisp.pl?gene=SLC1A5
CACHD1	2.63915	2.82413	3.05345			SLC1A1	down	Solute Carrier Family 1 Member 1	DCBXA, SCZD18, EAAC1, EAAT3	http://www.genecards.org/cgi-bin/carddisp.pl?gene=SLC1A1
CASP2	2.78608	2.32915	2.13979			SLC16A1	up	Solute Carrier Family 16 Member 1	MCT1, MCT, HHF7, MCT1D	http://www.genecards.org/cgi-bin/carddisp.pl?gene=SLC16A1
CBX6	-2.56239	-4.02803	-1.64091			SIAE	up	Sialic Acid Acetylesterase	AIS6, CSE-C, CSEC, LSE, YSG2, H-Lse	http://www.genecards.org/cgi-bin/carddisp.pl?gene=SIAE
CBX6	-2.16491	-2.00617	-1.31259			SGO2	up	Shugoshin 2	TRIPIN, shugoshin-2, SGOL2	http://www.genecards.org/cgi-bin/carddisp.pl?gene=SGO2
CCBL1	2.35137	2.20594	1.79108			SGO2	down	Shugoshin 2	TRIPIN, shugoshin-2, SGOL2	http://www.genecards.org/cgi-bin/carddisp.pl?gene=SGO2
CCDC36	3.85148	3.80518	2.89193			SERPING1	down	Serpin Family G Member 1	C1INH, HAE2, C1NH, C1IN, HAE1	http://www.genecards.org/cgi-bin/carddisp.pl?gene=SERPING1
CCNK	2.20146	3.16762	1.96776			SERAC1	up	Serine Active Site Containing 1		http://www.genecards.org/cgi-bin/carddisp.pl?gene=SERAC1
CCNL1	2.082	2.62305	1.5145			SEC23IP	down	SEC23 Interacting Protein	MSTP053, P125, P125A	http://www.genecards.org/cgi-bin/carddisp.pl?gene=SEC23IP
CCSAP	2.04627	2.32151	1.35704			S100G	down	S100 Calcium Binding Protein G	CABP, calbindin-D9K, CALB3, CABP9K, CaBP1, S100D	http://www.genecards.org/cgi-bin/carddisp.pl?gene=S100G
CD276	2.60898	3.9563	1.99362			S100A6	up	S100 Calcium Binding Protein A6	2A9, 5B10, CABP, calcyclin, CACY, PRA	http://www.genecards.org/cgi-bin/carddisp.pl?gene=S100A6
CEBPD	2.25023	4.7089	1.4889			RXRA	down	Retinoid X Receptor Alpha	NR2B1	http://www.genecards.org/cgi-bin/carddisp.pl?gene=RXRA
CHAC1	2.15604	3.01857	-1.27536			RPSA	up	Ribosomal Protein SA	SA, P40, LBP, LRP, ICAS, lamR, LAMR1, 37LRP, 67LR, LAMBR, LBP/p40, LRP/LR, NEM/1CHD4	http://www.genecards.org/cgi-bin/carddisp.pl?gene=RPSA
CHAC1	3.46419	3.22764	-1.27187			RPS3A	up	Ribosomal Protein S3A	S3A, fte-1, MFTL, FTE1	http://www.genecards.org/cgi-bin/carddisp.pl?gene=RPS3A
CHD2	2.85382	4.37415	1.94429			RPS3	up	Ribosomal Protein S3	S3	http://www.genecards.org/cgi-bin/carddisp.pl?gene=RPS3
CIITA	2.11015	1.51066	1.30441			RPS29	up	Ribosomal Protein S29	DBA13, S29	http://www.genecards.org/cgi-bin/carddisp.pl?gene=RPS29
CKM	3.33789	3.91613	2.25947			RPS28	up	Ribosomal Protein S28	DBA15, S28	http://www.genecards.org/cgi-bin/carddisp.pl?gene=RPS28
CLEC12B	2.00627	2.12682	1.57045			RPS27A	up	Ribosomal Protein S27a	CEP80, HEL112, S27A, UBC, UBCEP80, ubiquitin-CEP80, UBA80, UBCEP1	http://www.genecards.org/cgi-bin/carddisp.pl?gene=RPS27A
CLIC3	2.02166	1.42597	1.58557			RPS27	up	Ribosomal Protein S27	MPS1, S27, MPS-1	http://www.genecards.org/cgi-bin/carddisp.pl?gene=RPS27
COL3A1	2.15388	3.12538	1.20767			RPS26	up	Ribosomal Protein S26	DBA10, S26	http://www.genecards.org/cgi-bin/carddisp.pl?gene=RPS26
COMMD6	2.19872	2.44184	1.69094			RPS24	up	Ribosomal Protein S24	DBA3, S24	http://www.genecards.org/cgi-bin/carddisp.pl?gene=RPS24
COPS5	-2.38358	-3.03878	-1.69282			RPS23	up	Ribosomal Protein S23	S23	http://www.genecards.org/cgi-bin/carddisp.pl?gene=RPS23
COX1	2.03843	2.51661	2.11078			RPS21	up	Ribosomal Protein S21	HLDF, S21	http://www.genecards.org/cgi-bin/carddisp.pl?gene=RPS21
COX1	2.31755	2.61834	2.04224			RPS20	up	Ribosomal Protein S20	S20	http://www.genecards.org/cgi-bin/carddisp.pl?gene=RPS20
COX1	2.3653	2.50121	1.86872			RPS18	up	Ribosomal Protein S18	HKE3, KE-3, KE3, S18, D6S218E	http://www.genecards.org/cgi-bin/carddisp.pl?gene=RPS18
COX1	2.38518	2.58544	1.9983			RPS17	up	Ribosomal Protein S17	DBA4, RPS17L1, RPS17L2, S17, RPS17L	http://www.genecards.org/cgi-bin/carddisp.pl?gene=RPS17
COX1	2.39507	2.44476	1.80769			RPS15	up	Ribosomal Protein S15	RIG, S15	http://www.genecards.org/cgi-bin/carddisp.pl?gene=RPS15
COX1	2.47394	2.74824	1.93744			RPS13	up	Ribosomal Protein S13	S13	http://www.genecards.org/cgi-bin/carddisp.pl?gene=RPS13
COX1	2.68075	2.63105	2.07066			RPS12	up	Ribosomal Protein S12	S12	http://www.genecards.org/cgi-bin/carddisp.pl?gene=RPS12
COX1	2.82464	2.98463	2.24288			RPLP2	up	Ribosomal Protein Lateral Stalk Subunit P2	p2, RPP2, LP2, D11S2243E	http://www.genecards.org/cgi-bin/carddisp.pl?gene=RPLP2
COX1	2.9912	2.85975	2.29456			RPLP1	up	Ribosomal Protein Lateral Stalk Subunit P1	P1, LP1, RPP1, RRP1	http://www.genecards.org/cgi-bin/carddisp.pl?gene=RPLP1
COX1	3.64012	4.22864	2.94139			RPLP0	up	Ribosomal Protein Lateral Stalk Subunit P0	P0, L10E, LP0, PRLP0, RPP0	http://www.genecards.org/cgi-bin/carddisp.pl?gene=RPLP0
COX1	3.81286	3.21553	3.03548			RPL8	up	Ribosomal Protein L8	L8	http://www.genecards.org/cgi-bin/carddisp.pl?gene=RPL8
COX1	3.84366	3.80438	3.59663			RPL7	up	Ribosomal Protein L7	L7, humL7-1	http://www.genecards.org/cgi-bin/carddisp.pl?gene=RPL7
COX2	2.15077	1.59803	1.49975			RPL6	up	Ribosomal Protein L6	SHUJUN-2, TAXREB107, TXREB1, L6	http://www.genecards.org/cgi-bin/carddisp.pl?gene=RPL6
COX2	2.32166	2.75677	1.67507			RPL4	up	Ribosomal Protein L4	L4, RPL1	http://www.genecards.org/cgi-bin/carddisp.pl?gene=RPL4
COX2	3.41107	3.48921	2.63502			RPL37A	up	Ribosomal Protein L37a	L37A	http://www.genecards.org/cgi-bin/carddisp.pl?gene=RPL37A
COX3	1.99879	2.50254	1.49775			RPL36A	up	Ribosomal Protein L36a	MIG6, L36A, L44L, RPL44	http://www.genecards.org/cgi-bin/carddisp.pl?gene=RPL36A
COX3	2.41878	2.78396	1.91009			RPL36	up	Ribosomal Protein L36	L36	http://www.genecards.org/cgi-bin/carddisp.pl?gene=RPL36
COX3	2.65224	2.72223	2.03932			RPL35	up	Ribosomal Protein L35	L35	http://www.genecards.org/cgi-bin/carddisp.pl?gene=RPL35
COX3	2.96669	3.52196	2.23391			RPL34	up	Ribosomal Protein L34	L34	http://www.genecards.org/cgi-bin/carddisp.pl?gene=RPL34
COX3	3.35323	3.94972	2.53069			RPL32	up	Ribosomal Protein L32	L32, PP9932	http://www.genecards.org/cgi-bin/carddisp.pl?gene=RPL32
COX3	3.63546	3.56282	2.89482			RPL31	up	Ribosomal Protein L31	L31	http://www.genecards.org/cgi-bin/carddisp.pl?gene=RPL31
COX3	3.80813	3.84253	3.12609			RPL30	up	Ribosomal Protein L30	L30	http://www.genecards.org/cgi-bin/carddisp.pl?gene=RPL30
COX7C	2.12891	2.13595	1.81117			RPL29	up	Ribosomal Protein L29	HIP, HUMRPL29, RPL29P10, L29, RPL29_3_370	http://www.genecards.org/cgi-bin/carddisp.pl?gene=RPL29
CSE1L	2.72542	3.41194	2.03588			RPL23A	up	Ribosomal Protein L23a	L23a, MDA20	http://www.genecards.org/cgi-bin/carddisp.pl?gene=RPL23A
CSMD1	3.0027	3.17808	2.30664			RPL23	up	Ribosomal Protein L23	L23, rpL17	http://www.genecards.org/cgi-bin/carddisp.pl?gene=RPL23
CSNK2B	-2.85985	-2.63748	-1.77007			RPL21	up	Ribosomal Protein L21	L21, HYPT12	http://www.genecards.org/cgi-bin/carddisp.pl?gene=RPL21
CTDSPL2	-2.03743	-3.28354	-1.23693			RPL19	up	Ribosomal Protein L19	L19	http://www.genecards.org/cgi-bin/carddisp.pl?gene=RPL19
CXHXorf38	3.93256	5.47059	3.08488			RPL17	up	Ribosomal Protein L17	L17, RPL23, PD-1	http://www.genecards.org/cgi-bin/carddisp.pl?gene=RPL17
CYP19A1	2.82999	4.16786	1.69867			RPL12	up	Ribosomal Protein L12	L12	http://www.genecards.org/cgi-bin/carddisp.pl?gene=RPL12
CYP24A1	3.79792	4.18342	3.00302			RPL11	up	Ribosomal Protein L11	L11, DBA7, GIG34	http://www.genecards.org/cgi-bin/carddisp.pl?gene=RPL11
CYTB	2.00027	1.86258	1.65333			RPL10A	up	Ribosomal Protein L10a	L10a, CSA19, Csa-19, NEDD6, NEDD-6	http://www.genecards.org/cgi-bin/carddisp.pl?gene=RPL10A
CYTB	2.30769	1.66171	1.75897			RPL10	up	Ribosomal Protein L10	L10, NOV, AUTSX5, DXS648, DXS648E, QM	http://www.genecards.org/cgi-bin/carddisp.pl?gene=RPL10
DDIT3	2.58268	2.0001	-1.1094			RNA18S1	up	RNA, 18S Ribosomal 1		http://www.genecards.org/cgi-bin/carddisp.pl?gene=RNA18S1
DDIT3	2.94244	1.94418	1.09326			RN7SK	up	RNA, 7SK Small Nuclear	7SK	http://www.genecards.org/cgi-bin/carddisp.pl?gene=RN7SK
DDIT4	2.4768	1.99244	-1.13272			RLBP1	up	Retinaldehyde Binding Protein 1	CRALBP	http://www.genecards.org/cgi-bin/carddisp.pl?gene=RLBP1
DDIT4	2.93994	2.46664	-1.21662			RHOB	up	Ras Homolog Family Member B	H6, MST081, MSTP081, RHOH6, ARH6, ARHB	http://www.genecards.org/cgi-bin/carddisp.pl?gene=RHOB
DDIT4	3.30486	2.41931	-1.12178			REV1	up	REV1, DNA Directed Polymerase	REV1L, AIBP80	http://www.genecards.org/cgi-bin/carddisp.pl?gene=REV1
DDIT4	3.88504	2.19102	1.10302			RCAN2	down	Regulator Of Calcineurin 2	CSP2, RCN2, ZAKI-4, calcipressin-2, DSCR1L1, MCIP2, ZAKI4	http://www.genecards.org/cgi-bin/carddisp.pl?gene=RCAN2
DDX21	2.10059	2.08116	1.38992			RAB22A	down	RAB22A, Member RAS Oncogene Family	RAB22, rab-22	http://www.genecards.org/cgi-bin/carddisp.pl?gene=RAB22A
DIABLO	2.2639	1.46423	1.56166			QSER1	up	Glutamine And Serine Rich 1		http://www.genecards.org/cgi-bin/carddisp.pl?gene=QSER1
DOCK9	-2.38856	-3.21188	-1.66229			PTMA	up	Prothymosin, Alpha	TMSA	http://www.genecards.org/cgi-bin/carddisp.pl?gene=PTMA
DOCK9	-2.0301	-2.2706	-1.60945			PTBP2	up	Polypyrimidine Tract Binding Protein 2	PTB, brPTB, nPTB, PTBLP	http://www.genecards.org/cgi-bin/carddisp.pl?gene=PTBP2
DSTN	2.48691	2.56087	1.97498			PSD	up	Pleckstrin And Sec7 Domain Containing	KIAA2011, EFA6A, EFA6, PSD1, TYL	http://www.genecards.org/cgi-bin/carddisp.pl?gene=PSD
DYNC2H1	2.55357	2.93229	2.16658			PSAP	up	Prosaposin	SAP1, prosaposin, GLBA	http://www.genecards.org/cgi-bin/carddisp.pl?gene=PSAP
DZIP1	-2.054	-2.1476	-1.23065			PRSS23	down	Protease, Serine 23	SIG13, SPUVE, ZSIG13	http://www.genecards.org/cgi-bin/carddisp.pl?gene=PRSS23
EEF1A1	2.15861	2.37515	1.70757			PRDM15	down	PR/SET Domain 15	PFM15, C21orf83, ZNF298	http://www.genecards.org/cgi-bin/carddisp.pl?gene=PRDM15
EEF1A1	2.36246	2.49887	1.93366			PPP3R1	down	Protein Phosphatase 3 Regulatory Subunit B, Alpha	CNA2, CALNB1, CNB1, CNB	http://www.genecards.org/cgi-bin/carddisp.pl?gene=PPP3R1
EEF1A1	2.52479	2.34122	1.8907			PPP1R3C	up	Protein Phosphatase 1 Regulatory Subunit 3C	PTG, PPP1R5	http://www.genecards.org/cgi-bin/carddisp.pl?gene=PPP1R3C
EEF1A1	2.61674	2.97798	2.24142			PPP1R2	up	Protein Phosphatase 1 Regulatory Inhibitor Subunit 2	IPP2, IPP-2	http://www.genecards.org/cgi-bin/carddisp.pl?gene=PPP1R2
EFNA1	2.28677	2.06048	1.13782			PPM1F	down	Protein Phosphatase, Mg2+/Mn2+ Dependent 1F	CAMKP, FEM-2, hFEM-2, CaMKPase, POPX2, KIAA0015	http://www.genecards.org/cgi-bin/carddisp.pl?gene=PPM1F
EIF2C1	-2.50094	-4.58406	-1.95519			POU6F1	up	POU Class 6 Homeobox 1	brain-5, brn-5, BRN5, MPOU, TCFB1	http://www.genecards.org/cgi-bin/carddisp.pl?gene=POU6F1
EN1	3.20756	2.99816	2.70937			POGZ	down	Pogo Transposable Element With ZNF Domain	MRD37, WHSUS, ZNF635m, ZNF280E, ZNF635, KIAA0461, SUHW5	http://www.genecards.org/cgi-bin/carddisp.pl?gene=POGZ
ENPP4	3.64355	4.49142	2.9324			PNRC1	up	Proline Rich Nuclear Receptor Coactivator 1	PRR2, B4-2, PNAS-145, PROL2	http://www.genecards.org/cgi-bin/carddisp.pl?gene=PNRC1
EOGT	-2.34583	-3.84748	-1.66916			PNMA1	down	Paraneoplastic Ma Antigen 1	MA1	http://www.genecards.org/cgi-bin/carddisp.pl?gene=PNMA1
EPT1	-2.58017	-3.63236	1.02712			PLXDC2	down	Plexin Domain Containing 2	1200007L24Rik, TEM7R	http://www.genecards.org/cgi-bin/carddisp.pl?gene=PLXDC2
ERCC6	-2.1305	-3.99744	-1.76437			PKN1	down	Protein Kinase N1	PAK-1, DBK, PKN-ALPHA, PRKCL1, PAK1, PKN, PRK1	http://www.genecards.org/cgi-bin/carddisp.pl?gene=PKN1
ERMP1	2.92607	3.52155	2.73404			PITPNM2	down	Phosphatidylinositol Transfer Protein Membrane Associated 2	RDGB2, RDGBA2, NIR-3, NIR3, KIAA1457	http://www.genecards.org/cgi-bin/carddisp.pl?gene=PITPNM2
ESR1	2.65179	3.4584	2.31925			PITPNA	down	Phosphatidylinositol Transfer Protein Alpha	HEL-S-36, PI-TPalpha, VIB1A, PI-TP-alpha, PITPN	http://www.genecards.org/cgi-bin/carddisp.pl?gene=PITPNA
FAM136A	-2.43429	-1.85615	-1.37531			PHLDA2	up	Pleckstrin Homology Like Domain Family A Member 2	BRW1C, TSSC3, BWR1C, HLDA2, IPL, p17-BWR1C	http://www.genecards.org/cgi-bin/carddisp.pl?gene=PHLDA2
FAM198B	-2.45191	-1.81973	-1.50056			PGM3	down	Phosphoglucomutase 3	AGM1, IMD23, phosphoglucomutase-3, PAGM	http://www.genecards.org/cgi-bin/carddisp.pl?gene=PGM3
FAM49A	-3.49956	-1.43842	-5.26854			PEX14	down	Peroxisomal Biogenesis Factor 14	NAPP2, PBD13A, Pex14p, dJ734G22.2, peroxin-14	http://www.genecards.org/cgi-bin/carddisp.pl?gene=PEX14
FAM65B	-2.1369	-1.74888	-1.28995			PELI1	up	Pellino E3 Ubiquitin Protein Ligase 1	pellino-1, PRISM	http://www.genecards.org/cgi-bin/carddisp.pl?gene=PELI1
FAU	2.25231	2.06973	1.79471			PARP1	down	Poly(ADP-Ribose) Polymerase 1	PARP, ADPRT1, pADPRT-1, poly(ADP-ribosyl)transferase, ADPRT, PPOL, ARTD1, PARP-1	http://www.genecards.org/cgi-bin/carddisp.pl?gene=PARP1
FGD6	2.3882	2.47735	2.36801			P4HA2	down	Prolyl 4-Hydroxylase Subunit Alpha 2	C-P4Halpha(II)	http://www.genecards.org/cgi-bin/carddisp.pl?gene=P4HA2
FTL	2.00921	2.38861	1.56975			OTUD4	up	OTU Deubiquitinase 4	DUBA6, HSHIN1, HIN1, KIAA1046	http://www.genecards.org/cgi-bin/carddisp.pl?gene=OTUD4
GAPDH	3.12106	3.64629	2.49154			OSGEP	down	O-Sialoglycoprotein Endopeptidase	KAE1, OSGEP1, PRSMG1, GCPL1, hOSGEP	http://www.genecards.org/cgi-bin/carddisp.pl?gene=OSGEP
GDF15	2.4642	2.30052	1.16452			NVL	up	Nuclear VCP-Like	NVL2, NVLp	http://www.genecards.org/cgi-bin/carddisp.pl?gene=NVL
GLB1	-2.35114	-1.79418	-1.66239			NSUN3	down	NOP2/Sun RNA Methyltransferase Family Member 3	MST077, MSTP077	http://www.genecards.org/cgi-bin/carddisp.pl?gene=NSUN3
GMEB2	2.94736	4.1667	1.28202			NOA1	down	Nitric Oxide Associated 1	C4orf14, mAtNOS1, hNOA1, hAtNOS1, MTG3	http://www.genecards.org/cgi-bin/carddisp.pl?gene=NOA1
GOLPH3L	-2.01471	-1.97057	-1.23341			NME2	up	NME/NM23 Nucleoside Diphosphate Kinase 2	HEL-S-155an, NDKB, NDPK-B, NDPKB, NM23-H2, PUF, NM23B	http://www.genecards.org/cgi-bin/carddisp.pl?gene=NME2
GPD1L	-2.15615	-3.18049	-1.29921			NINL	down	Ninein Like	NLP, KIAA0980	http://www.genecards.org/cgi-bin/carddisp.pl?gene=NINL
GRPR	3.24496	2.37603	2.93297			NFIB	down	Nuclear Factor I B	HMGIC/NFIB, NFI-RED, NFIB2, NFIB3, NF-I/B, NF1-B, NFI-B, CTF	http://www.genecards.org/cgi-bin/carddisp.pl?gene=NFIB
H2AFV	3.28771	3.8206	2.74401			NF1	up	Neurofibromin 1	WSS, neurofibromatosis, NFNS, VRNF, neurofibromin	http://www.genecards.org/cgi-bin/carddisp.pl?gene=NF1
HEXA	2.31259	1.63231	1.64544			NF1	down	Neurofibromin 1	WSS, neurofibromatosis, NFNS, VRNF, neurofibromin	http://www.genecards.org/cgi-bin/carddisp.pl?gene=NF1
HFE	-2.49297	-2.03531	-1.64618			NEK9	up	NIMA Related Kinase 9	NERCC, APUG, LCCS10, NERCC1, KIAA1995, NEK8, NC	http://www.genecards.org/cgi-bin/carddisp.pl?gene=NEK9
HIST1H2A	2.07879	2.19176	1.53922			NDST1	up	N-Deacetylase And N-Sulfotransferase 1	HSST1, MRT46, NST1, HSST, NDST-1	http://www.genecards.org/cgi-bin/carddisp.pl?gene=NDST1
Hist1h2ba	2.24694	2.70731	1.74668			NBR1	up	NBR1, Autophagy Cargo Receptor	1A1-3B, IAI3B, MIG19, M17S2, 1A13B, KIAA0049	http://www.genecards.org/cgi-bin/carddisp.pl?gene=NBR1
Hist1h2ba	2.27203	2.70482	1.60213			NAA30	down	N(Alpha)-Acetyltransferase 30, NatC Catalytic Subunit	Mak3p, NAT12P, C14orf35, NAT12, MAK3	http://www.genecards.org/cgi-bin/carddisp.pl?gene=NAA30
Hist1h2bp	1.99866	2.23099	1.21438			MYL1	down	Myosin Light Chain 1	MLC1F, MLC3F, MLC1/MLC3, MLC1F/MLC3F	http://www.genecards.org/cgi-bin/carddisp.pl?gene=MYL1
HIST1H3A	2.82164	3.12944	1.90345			MYH10	down	Myosin Heavy Chain 10	NMMHCB, myosin-10, NMMHC-IIB, NMMHC-B	http://www.genecards.org/cgi-bin/carddisp.pl?gene=MYH10
HIST2H2BC	2.26509	2.5381	1.50485			MUT	up	Methylmalonyl-CoA Mutase	MCM	http://www.genecards.org/cgi-bin/carddisp.pl?gene=MUT
HIST2H2BF	2.23958	2.27044	1.65523			MT-ND4	up	Mitochondrially Encoded NADH:Ubiquinone Oxidoreductase Core Subunit 4	MTND4, ND4, NADH4	http://www.genecards.org/cgi-bin/carddisp.pl?gene=MT-ND4
HIST4H4	2.0456	2.37549	1.35367			MT-ND3	up	Mitochondrially Encoded NADH:Ubiquinone Oxidoreductase Core Subunit 3	MTND3, ND3, NADH3	http://www.genecards.org/cgi-bin/carddisp.pl?gene=MT-ND3
HIST4H4	2.04943	2.25764	1.40404			MT-CYB	up	Mitochondrially Encoded Cytochrome B	cob, MTCYB, CYTB	http://www.genecards.org/cgi-bin/carddisp.pl?gene=MT-CYB
HIST4H4	2.19302	2.58586	1.48039			MT-CO3	up	Mitochondrially Encoded Cytochrome C Oxidase III	COIII, COXIII, COX3, MTCO3	http://www.genecards.org/cgi-bin/carddisp.pl?gene=MT-CO3
HIST4H4	2.79148	3.39993	2.10824			MT-CO2	up	Mitochondrially Encoded Cytochrome C Oxidase II	COX2, MTCO2, COII, COXII	http://www.genecards.org/cgi-bin/carddisp.pl?gene=MT-CO2
HIVEP1	2.17455	3.33845	1.36259			MT-CO1	up	Mitochondrially Encoded Cytochrome C Oxidase I	COX1, MTCO1, COI, COXI	http://www.genecards.org/cgi-bin/carddisp.pl?gene=MT-CO1
HSPA8	2.11822	2.29661	1.80834			MT-ATP6	up	Mitochondrially Encoded ATP Synthase 6	ATPase6, MTATP6, ATP6	http://www.genecards.org/cgi-bin/carddisp.pl?gene=MT-ATP6
HSPD1	-2.52642	-7.64318	-4.07834			MSMO1	down	Methylsterol Monooxygenase 1	MCCPD, SC4MOL, DESP4, ERG25	http://www.genecards.org/cgi-bin/carddisp.pl?gene=MSMO1
IARS	3.36706	30.4844	28.7436			MMD	up	Monocyte To Macrophage Differentiation Associated	MMD1, MMA, PAQR11	http://www.genecards.org/cgi-bin/carddisp.pl?gene=MMD
IGF2BP1	-2.27846	-2.56992	-1.61894			MMD	down	Monocyte To Macrophage Differentiation Associated	MMD1, MMA, PAQR11	http://www.genecards.org/cgi-bin/carddisp.pl?gene=MMD
IGF2BP1	2.01276	2.68327	1.78778			MFSD5	down	Major Facilitator Superfamily Domain Containing 5	hsMOT2	http://www.genecards.org/cgi-bin/carddisp.pl?gene=MFSD5
IL8	3.61824	6.77419	1.22446			MCMBP	up	Minichromosome Maintenance Complex Binding Protein	C10orf119, MCM-BP	http://www.genecards.org/cgi-bin/carddisp.pl?gene=MCMBP
INTS5	-2.05689	-1.07503	-1.32347			MARCH6	down	Membrane Associated Ring-CH-Type Finger 6	DOA10, MARCH-VI, RNF176, TEB4, KIAA0597	http://www.genecards.org/cgi-bin/carddisp.pl?gene=MARCH6
IPMK	2.20021	2.27645	1.66401			MAP2K1	down	Mitogen-Activated Protein Kinase Kinase 1	CFC3, MAPKK1, PRKMK1, MEK1, MKK1	http://www.genecards.org/cgi-bin/carddisp.pl?gene=MAP2K1
ISG12	2.48942	2.68775	2.19887			MALAT1	up	Metastasis Associated Lung Adenocarcinoma Transcript 1 (Non-Protein Coding)	hepcarcin, HCN, LINC00047, NCRNA00047, NEAT2, PRO2853, mascRNA	http://www.genecards.org/cgi-bin/carddisp.pl?gene=MALAT1
ISG15	2.71943	3.42049	2.23757			LURAP1L	up	Leucine Rich Adaptor Protein 1 Like	HYST0841, LRAP35b, bA3L8.2, C9orf150	http://www.genecards.org/cgi-bin/carddisp.pl?gene=LURAP1L
ISG15	3.14238	3.50462	2.93468			LRP2	up	LDL Receptor Related Protein 2	megalin, DBS, GP330, LRP-2	http://www.genecards.org/cgi-bin/carddisp.pl?gene=LRP2
ITGAV	-2.24208	-2.93259	-1.26003			LARS	down	Leucyl-TRNA Synthetase	HSPC192, ILFS1, LARS1, LEURS, LEUS, LFIS, LRS, PIG44, RNTLS, hr025Cl, KIAA1352	http://www.genecards.org/cgi-bin/carddisp.pl?gene=LARS
ITGB3	3.85131	4.59239	3.4634			LAMP1	down	Lysosomal Associated Membrane Protein 1	CD107a, LAMPA, LGP120, LAMP-1	http://www.genecards.org/cgi-bin/carddisp.pl?gene=LAMP1
JAK1	-1.99515	-2.26225	-1.62023			L1CAM	down	L1 Cell Adhesion Molecule	MASA, CD171, N-CAML1, HSAS, HSAS1, S10, SPG1, MIC5, CAML1, N-CAM-L1, NCAM-L1	http://www.genecards.org/cgi-bin/carddisp.pl?gene=L1CAM
KCNU1	3.01583	2.96475	2.52369			KYAT1	up	Kynurenine Aminotransferase 1	GTK, KAT1, CCBL1, KATI	http://www.genecards.org/cgi-bin/carddisp.pl?gene=KYAT1
KIAA1109	-2.44502	-3.29585	-1.91243			KIF7	down	Kinesin Family Member 7	ACLS, AGBK, EQYK340, HLS2, JBTS12, UNQ340	http://www.genecards.org/cgi-bin/carddisp.pl?gene=KIF7
KIF7	-2.05116	1.08848	-1.38741			KIAA1109	down	KIAA1109	KIAA1109, Tweek, FSA, KIAA1371	http://www.genecards.org/cgi-bin/carddisp.pl?gene=KIAA1109
L1CAM	-2.02264	-1.60973	-1.30476			KCNU1	up	Potassium Calcium-Activated Channel Subfamily U Member 1	KCa5.1, Kcnma3, Slo3, KCNMC1, KCa5	http://www.genecards.org/cgi-bin/carddisp.pl?gene=KCNU1
LAMP1	-2.00469	-2.17094	-1.6167			JAK1	down	Janus Kinase 1	JTK3, JAK1B, JAK1A, JAK-1	http://www.genecards.org/cgi-bin/carddisp.pl?gene=JAK1
LARS	-2.43535	-4.72953	-7.21898			ITGB3	up	Integrin Subunit Beta 3	GT, BDPLT16, BDPLT2, CD61, GP3A, GPIIIa	http://www.genecards.org/cgi-bin/carddisp.pl?gene=ITGB3
LRP2	2.31277	2.07177	1.69403			ITGAV	down	Integrin Subunit Alpha V	CD51, VTNR, MSK8, VNRA	http://www.genecards.org/cgi-bin/carddisp.pl?gene=ITGAV
LURAP1L	2.08629	1.05294	1.65468			ISG15	up	ISG15 Ubiquitin-Like Modifier	UCRP, IFI15, IMD38, G1P2, IP17, hUCRP	http://www.genecards.org/cgi-bin/carddisp.pl?gene=ISG15
MALAT1	2.16118	2.42196	1.45989			IPMK	up	Inositol Polyphosphate Multikinase	IMPK	http://www.genecards.org/cgi-bin/carddisp.pl?gene=IPMK
MAP2K1	-2.3132	-1.53703	-1.42691			INTS5	down	Integrator Complex Subunit 5	KIAA1698, INT5	http://www.genecards.org/cgi-bin/carddisp.pl?gene=INTS5
MARCH6	-2.43855	-2.69603	-1.45727			IGF2BP1	up	Insulin Like Growth Factor 2 MRNA Binding Protein 1	IMP1, IMP-1, CRD-BP, CRDBP, VICKZ1, ZBP-1, ZBP1	http://www.genecards.org/cgi-bin/carddisp.pl?gene=IGF2BP1
MCMBP	2.87896	2.49144	1.90437			IGF2BP1	down	Insulin Like Growth Factor 2 MRNA Binding Protein 1	IMP1, IMP-1, CRD-BP, CRDBP, VICKZ1, ZBP-1, ZBP1	http://www.genecards.org/cgi-bin/carddisp.pl?gene=IGF2BP1
MFSD5	-2.15381	-1.69192	-1.42316			IARS	up	Isoleucyl-TRNA Synthetase	GRIDHH, IARS1, ILERS, ILRS, PRO0785, IRS	http://www.genecards.org/cgi-bin/carddisp.pl?gene=IARS
MMD	-2.04418	-3.56351	-1.66823			HSPD1	down	Heat Shock Protein Family D (Hsp60) Member 1	HSP60, SPG13, CPN60, HSP-60, HuCHA60, GROEL, HLD4, HSP65	http://www.genecards.org/cgi-bin/carddisp.pl?gene=HSPD1
MMD	2.15874	1.3776	1.47361			HSPA8	up	Heat Shock Protein Family A (Hsp70) Member 8	LAP1, HEL-33, HEL-S-72p, HSC54, HSC71, HSP71, NIP71, HSPA10, HSC70, HSP73, LAP-1	http://www.genecards.org/cgi-bin/carddisp.pl?gene=HSPA8
MSMO1	-2.03669	-2.33313	-1.39613			HIVEP1	up	Human Immunodeficiency Virus Type I Enhancer Binding Protein 1	CRYBP1, Schnurri-1, ZAS1, ZNF40A, ZNF40, CIRIP, GAAP, PRDII-BF1, HIV-EP1, MBP-1	http://www.genecards.org/cgi-bin/carddisp.pl?gene=HIVEP1
MUT	3.54197	3.73983	3.22319			HIST4H4	up	Histone Cluster 4 H4	H4FA, H4/A, H4/B, H4/C, H4/D, H4/E, H4/G, H4/H, H4/I, H4/J, H4/K, H4/M, H4/N, H4/O, H4F2, H4FB, H4FC, H4FD, H4FE, H4FG, H4FH, H4FI, H4FJ, H4FK, H4FM, H4FN, H4FO, HIST2H4, H4/p	http://www.genecards.org/cgi-bin/carddisp.pl?gene=HIST4H4
MYH10	-2.50918	-2.70343	-1.49073			HIST2H2BF	up	Histone Cluster 2 H2B Family Member F		http://www.genecards.org/cgi-bin/carddisp.pl?gene=HIST2H2BF
MYL1	-2.19676	-5.36357	-1.08949			HIST2H2BC	up	Histone Cluster 2 H2B Family Member C (Pseudogene)	HIST2H2BD, H2B/t	http://www.genecards.org/cgi-bin/carddisp.pl?gene=HIST2H2BC
MYL1	-2.1628	-2.57084	-1.20373			HIST1H3A	up	Histone Cluster 1 H3 Family Member A	H3/A, H3FA, H3FB, H3FC, H3FD, H3FF, H3FH, H3FI, H3FJ, H3FK, H3FL	http://www.genecards.org/cgi-bin/carddisp.pl?gene=HIST1H3A
NAA30	-2.00943	-1.52431	-1.21094			HIST1H2BA	up	Histone Cluster 1 H2B Family Member A	H2BFU, STBP, TH2B, bA317E16.3, TSH2B, TSH2B.1	http://www.genecards.org/cgi-bin/carddisp.pl?gene=HIST1H2BA
NBR1	2.30726	2.88817	1.88535			HIST1H2AB	up	Histone Cluster 1 H2A Family Member B	H2A/m, H2AFM, H2AFA	http://www.genecards.org/cgi-bin/carddisp.pl?gene=HIST1H2AB
ND3	2.14599	2.83923	1.86687			HFE	down	Hemochromatosis	HH, hemochromatosis, HFE1, MVCD7, TFQTL2, HLA-H, HLAH	http://www.genecards.org/cgi-bin/carddisp.pl?gene=HFE
ND4	1.99719	2.54352	1.4327			HEXA	up	Hexosaminidase Subunit Alpha	TSD	http://www.genecards.org/cgi-bin/carddisp.pl?gene=HEXA
NDST1	4.77131	6.06873	3.99182			H2AFV	up	H2A Histone Family Member V	H2A.F/Z, H2A.Z-2, H2AV	http://www.genecards.org/cgi-bin/carddisp.pl?gene=H2AFV
NEK9	2.12902	2.29834	1.99386			GRPR	up	Gastrin Releasing Peptide Receptor	BB2, BB2R, GRP-R	http://www.genecards.org/cgi-bin/carddisp.pl?gene=GRPR
NF1	-2.11994	-2.79971	-1.68064			GPD1L	down	Glycerol-3-Phosphate Dehydrogenase 1-Like	GPD1-L, KIAA0089	http://www.genecards.org/cgi-bin/carddisp.pl?gene=GPD1L
NF1	2.85519	3.50361	2.58521			GOLPH3L	down	Golgi Phosphoprotein 3 Like	GPP34R	http://www.genecards.org/cgi-bin/carddisp.pl?gene=GOLPH3L
NFIB	-3.74159	-2.89948	-1.7736			GMEB2	up	Glucocorticoid Modulatory Element Binding Protein 2	P79PIF, PIF79, GMEB-2, KIAA1269	http://www.genecards.org/cgi-bin/carddisp.pl?gene=GMEB2
NINL	-2.74251	-2.87616	-1.50206			GLB1	down	Galactosidase Beta 1	EBP, MPS4B, beta-galactosidase, lactase, ELNR1	http://www.genecards.org/cgi-bin/carddisp.pl?gene=GLB1
NME2	2.90544	2.84756	2.22044			GDF15	up	Growth Differentiation Factor 15	MIC1, Mic-1, PTGF-beta, GDF-15, NAG-1, NRG-1, PDF, PLAB, PTGFB	http://www.genecards.org/cgi-bin/carddisp.pl?gene=GDF15
NOA1	-4.34573	-2.63462	-1.21771			GAPDH	up	Glyceraldehyde-3-Phosphate Dehydrogenase	G3PD, HEL-S-162eP, GAPD	http://www.genecards.org/cgi-bin/carddisp.pl?gene=GAPDH
NSUN3	-2.849	-1.79752	-1.65848			FTL	up	Ferritin Light Chain	NBIA3, LFTD	http://www.genecards.org/cgi-bin/carddisp.pl?gene=FTL
NVL	2.1814	1.37886	1.67808			FGD6	up	FYVE, RhoGEF And PH Domain Containing 6	ZFYVE24, KIAA1362	http://www.genecards.org/cgi-bin/carddisp.pl?gene=FGD6
Os11g0689750	3.28723	134.134	176.036			FAU	up	FAU, Ubiquitin Like And Ribosomal Protein S30 Fusion	FAU1, Fub1, Fubi, MNSFbeta, RPS30, S30, asr1	http://www.genecards.org/cgi-bin/carddisp.pl?gene=FAU
Os11g0689750	3.53998	89.1819	93.4179			FAM65B	down	Family With Sequence Similarity 65 Member B	DFNB104, DIFF40, MYONAP, C6orf32, DIFF48, PL48, KIAA0386	http://www.genecards.org/cgi-bin/carddisp.pl?gene=FAM65B
OSGEP	-2.05391	-1.57178	-1.05782			FAM49A	down	Family With Sequence Similarity 49 Member A		http://www.genecards.org/cgi-bin/carddisp.pl?gene=FAM49A
OTUD4	2.3759	2.81352	1.59502			FAM198B	down	Family With Sequence Similarity 198 Member B	AD021, AD036, C4orf18, ENED	http://www.genecards.org/cgi-bin/carddisp.pl?gene=FAM198B
P4HA2	-2.96758	-2.0493	-2.92104			FAM136A	down	Family With Sequence Similarity 136 Member A		http://www.genecards.org/cgi-bin/carddisp.pl?gene=FAM136A
PARP1	-2.00558	-2.08778	-1.40932			ESR1	up	Estrogen Receptor 1	ERA, ER, ESRA, ESTRR, ESR, ER-alpha, NR3A1	http://www.genecards.org/cgi-bin/carddisp.pl?gene=ESR1
PC401412.00.0	2.0523	2.26776	1.49696			ERMP1	up	Endoplasmic Reticulum Metallopeptidase 1	Felix-ina, KIAA1815, bA207C16.3, FXNA	http://www.genecards.org/cgi-bin/carddisp.pl?gene=ERMP1
PELI1	2.30496	2.08163	1.56794			ERCC6	down	ERCC Excision Repair 6, Chromatin Remodeling Factor	CSB, ARMD5, COFS, COFS1, POF11, RAD26, UVSS1, CKN2	http://www.genecards.org/cgi-bin/carddisp.pl?gene=ERCC6
PEX14	-2.3636	-1.3912	-1.25012			EPT1	down	Ethanolaminephosphotransferase 1	SEPI, SELI, hEPT1, KIAA1724	http://www.genecards.org/cgi-bin/carddisp.pl?gene=EPT1
PGM3	-2.01835	-2.41519	-1.2143			EOGT	down	EGF Domain Specific O-Linked N-Acetylglucosamine Transferase	AOS4, C3orf64, AER61, EOGT1	http://www.genecards.org/cgi-bin/carddisp.pl?gene=EOGT
PHLDA2	2.1062	2.20271	1.43255			ENPP4	up	Ectonucleotide Pyrophosphatase/Phosphodiesterase 4 (Putative)	AP3Aase, NPP-4, NPP4, KIAA0879	http://www.genecards.org/cgi-bin/carddisp.pl?gene=ENPP4
PITPNA	-2.21269	-1.86711	-1.14607			EN1	up	Engrailed Homeobox 1	hu-En-1	http://www.genecards.org/cgi-bin/carddisp.pl?gene=EN1
PITPNM2	-2.12656	-2.70009	-6.30122			EFNA1	up	Ephrin A1	ephrin-A1, B61, ECKLG, EFL1, EPLG1, TNFAIP4, LERK-1, LERK1	http://www.genecards.org/cgi-bin/carddisp.pl?gene=EFNA1
PKN1	-2.11161	-3.46204	-1.81689			EEF1A1	up	Eukaryotic Translation Elongation Factor 1 Alpha 1	CCS-3, CCS3, EE1A1, EEF-1, GRAF-1EF, HNGC:16303, PTI1, EEF1A, EF1A, LENG7, EF-1-alpha-1, EF-Tu, eEF1A-1	http://www.genecards.org/cgi-bin/carddisp.pl?gene=EEF1A1
PLXDC2	-2.49828	-2.5607	-1.84216			DZIP1	down	DAZ Interacting Zinc Finger Protein 1	DZIPt1, DZIP, DZIP2, KIAA0996	http://www.genecards.org/cgi-bin/carddisp.pl?gene=DZIP1
PNMA1	-2.29826	-2.13086	-1.74238			DYNC2H1	up	Dynein Cytoplasmic 2 Heavy Chain 1	ATD3, DHC1b, SRPS2B, SRTD3, hdhc11, DNCH2, DHC2, DYH1B, KIAA1997	http://www.genecards.org/cgi-bin/carddisp.pl?gene=DYNC2H1
PNRC1	2.08629	2.87853	1.33038			DSTN	up	Destrin, Actin Depolymerizing Factor	HEL32, bA462D18.2, destrin, ACTDP, ADF, DSN	http://www.genecards.org/cgi-bin/carddisp.pl?gene=DSTN
POGZ	-2.04308	-3.24146	-1.51497			DOCK9	down	Dedicator Of Cytokinesis 9	zizimin1, ZIZ1, KIAA1058	http://www.genecards.org/cgi-bin/carddisp.pl?gene=DOCK9
POU6F1	36.0192	4.09263	18.051			DIABLO	up	Diablo IAP-Binding Mitochondrial Protein	DFNA64, SMAC	http://www.genecards.org/cgi-bin/carddisp.pl?gene=DIABLO
PPM1F	-3.17362	-1.47358	-1.69728			DDX21	up	DEAD-Box Helicase 21	GUA, GURDB, RH-II/GU, RH-II/GuA, gu-alpha	http://www.genecards.org/cgi-bin/carddisp.pl?gene=DDX21
PPP1R2	2.8068	2.23653	1.92182			DDIT4	up	DNA Damage Inducible Transcript 4	REDD1, RTP801, REDD-1, Dig2	http://www.genecards.org/cgi-bin/carddisp.pl?gene=DDIT4
PPP1R3C	2.17866	1.99344	1.13141			DDIT3	up	DNA Damage Inducible Transcript 3	CEBPZ, CHOP, CHOP-10, CHOP10, DDIT-3, GADD153	http://www.genecards.org/cgi-bin/carddisp.pl?gene=DDIT3
PPP1R3C	2.19672	2.11456	1.15468			CYP24A1	up	Cytochrome P450 Family 24 Subfamily A Member 1	CP24, HCAI, HCINF1, P450-CC24, CYP24, 24-OHase	http://www.genecards.org/cgi-bin/carddisp.pl?gene=CYP24A1
PPP1R3C	2.41705	1.86091	1.52677			CYP19A1	up	Cytochrome P450 Family 19 Subfamily A Member 1	ARO, CPV1, P-450AROM, aromatase, CYP19, ARO1, CYAR, CYPXIX	http://www.genecards.org/cgi-bin/carddisp.pl?gene=CYP19A1
PPP3R1	-2.25181	-2.99468	-1.93051			CXorf38	up	Chromosome X Open Reading Frame 38		http://www.genecards.org/cgi-bin/carddisp.pl?gene=CXorf38
PRDM15	-2.19913	-2.37722	-1.36324			CXCL8	up	C-X-C Motif Chemokine Ligand 8	GCP1, LECT, LUCT, LYNAP, NAF, emoctakin, interleukin-8, IL8, GCP-1, MDNCF, MONAP, NAP-1, IL-8, NAP1	http://www.genecards.org/cgi-bin/carddisp.pl?gene=CXCL8
PRSS23	-1.99743	-1.56957	-2.02248			CTDSPL2	down	CTD Small Phosphatase Like 2	HSPC058, HSPC129	http://www.genecards.org/cgi-bin/carddisp.pl?gene=CTDSPL2
Psap	2.83702	3.32898	1.77045			CSNK2B	down	Casein Kinase 2 Beta	CK2B, CSK2B, CSNK2B-LY6G5B-1072, CSNK2B-LY6G5B-1103, CSNK2B-LY6G5B-532, CSNK2B-LY6G5B-560, CSNK2B-LY6G5B-562, phosvitin, CK2N, G5A	http://www.genecards.org/cgi-bin/carddisp.pl?gene=CSNK2B
PSD	2.47554	2.56114	1.31462			CSMD1	up	CUB And Sushi Multiple Domains 1	PPP1R24, KIAA1890	http://www.genecards.org/cgi-bin/carddisp.pl?gene=CSMD1
PTBP2	2.3662	3.00081	1.32399			CSE1L	up	Chromosome Segregation 1 Like	CAS, CSE1, exp2, exportin-2, XPO2	http://www.genecards.org/cgi-bin/carddisp.pl?gene=CSE1L
PTMA	2.8244	2.63383	2.51468			COX7C	up	Cytochrome C Oxidase Subunit 7C		http://www.genecards.org/cgi-bin/carddisp.pl?gene=COX7C
QSER1	2.20336	2.15101	1.91075			COPS5	down	COP9 Signalosome Subunit 5	MOV-34, CSN5, JAB1, SGN5	http://www.genecards.org/cgi-bin/carddisp.pl?gene=COPS5
RAB22A	-2.28625	-1.38363	-1.43585			COMMD6	up	COMM Domain Containing 6	Acrg	http://www.genecards.org/cgi-bin/carddisp.pl?gene=COMMD6
RAP80	2.04817	2.04456	1.5979			COL3A1	up	Collagen Type III Alpha 1 Chain	EDS4A	http://www.genecards.org/cgi-bin/carddisp.pl?gene=COL3A1
RCAN2	-2.02523	-2.0402	-1.70729			CLIC3	up	Chloride Intracellular Channel 3		http://www.genecards.org/cgi-bin/carddisp.pl?gene=CLIC3
REV1	2.25956	2.59511	1.77701			CLEC12B	up	C-Type Lectin Domain Family 12 Member B	UNQ5782	http://www.genecards.org/cgi-bin/carddisp.pl?gene=CLEC12B
RHOB	2.07748	1.59125	1.70125			CKM	up	Creatine Kinase, M-Type	CKMM, M-CK	http://www.genecards.org/cgi-bin/carddisp.pl?gene=CKM
RLBP1	2.21282	3.10735	1.23088			CIITA	up	Class II Major Histocompatibility Complex Transactivator	C2TA, CIITAIV, NLRA, MHC2TA	http://www.genecards.org/cgi-bin/carddisp.pl?gene=CIITA
Rn18s	2.5867	2.59944	1.99062			CHD2	up	Chromodomain Helicase DNA Binding Protein 2	EEOC, CHD-2	http://www.genecards.org/cgi-bin/carddisp.pl?gene=CHD2
RN7SK	2.37633	2.54831	2.02078			CHAC1	up	ChaC Glutathione Specific Gamma-Glutamylcyclotransferase 1	botch	http://www.genecards.org/cgi-bin/carddisp.pl?gene=CHAC1
RPL10	2.00246	2.34949	1.60811			CEBPD	up	CCAAT/Enhancer Binding Protein Delta	C/EBP-delta, CELF, CRP3, NF-IL6-beta	http://www.genecards.org/cgi-bin/carddisp.pl?gene=CEBPD
RPL10A	2.00536	2.35909	1.49032			CD276	up	CD276 Molecule	B7RP-2, 4Ig-B7-H3, B7-H3, B7H3	http://www.genecards.org/cgi-bin/carddisp.pl?gene=CD276
RPL10A	2.01598	2.05688	1.57931			CCSAP	up	Centriole, Cilia And Spindle Associated Protein	CSAP, C1orf96	http://www.genecards.org/cgi-bin/carddisp.pl?gene=CCSAP
RPL10A	2.0656	2.17049	1.56211			CCNL1	up	Cyclin L1	cyclin-L, cyclin-L1, PRO1073, ania-6a, ANIA6A, BM-001	http://www.genecards.org/cgi-bin/carddisp.pl?gene=CCNL1
RPL11	2.14714	2.15586	2.00019			CCNK	up	Cyclin K	CPR4, cyclin-K	http://www.genecards.org/cgi-bin/carddisp.pl?gene=CCNK
RPL12	2.16128	2.33395	1.88729			CCDC36	up	Coiled-Coil Domain Containing 36	CT74	http://www.genecards.org/cgi-bin/carddisp.pl?gene=CCDC36
RPL17	2.27282	2.24017	2.13701			CBX6	down	Chromobox 6		http://www.genecards.org/cgi-bin/carddisp.pl?gene=CBX6
RPL19	2.17846	2.56122	1.75783			CASP2	up	Caspase 2	PPP1R57, caspase-2, NEDD2, CASP-2, ICH1, NEDD-2	http://www.genecards.org/cgi-bin/carddisp.pl?gene=CASP2
RPL21	2.53015	2.58768	2.42178			CACHD1	up	Cache Domain Containing 1	VWCD1, KIAA1573	http://www.genecards.org/cgi-bin/carddisp.pl?gene=CACHD1
RPL23	2.33735	2.43043	2.02398			C8orf34	up	Chromosome 8 Open Reading Frame 34	VEST-1, VEST1	http://www.genecards.org/cgi-bin/carddisp.pl?gene=C8orf34
RPL23A	2.10797	2.45512	1.857			C6orf62	down	Chromosome 6 Open Reading Frame 62	Nbla00237, dJ30M3.2, XTP12	http://www.genecards.org/cgi-bin/carddisp.pl?gene=C6orf62
RPL23A	2.22684	2.58863	1.94895			C5orf51	down	Chromosome 5 Open Reading Frame 51		http://www.genecards.org/cgi-bin/carddisp.pl?gene=C5orf51
RPL23A	2.44854	2.7777	2.2522			C1orf198	down	Chromosome 1 Open Reading Frame 198		http://www.genecards.org/cgi-bin/carddisp.pl?gene=C1orf198
RPL23a	2.84097	2.62099	2.20808			C11orf57	down	Chromosome 11 Open Reading Frame 57		http://www.genecards.org/cgi-bin/carddisp.pl?gene=C11orf57
RPL29	2.0663	2.47935	1.69088			BTRC	down	Beta-Transducin Repeat Containing E3 Ubiquitin Protein Ligase	BETA-TRCP, FBXW1, FWD1, bTrCP, bTrCP1, beta-TrCP1, betaTrCP, E3RSIkappaB, FBW1A, FBXW1A	http://www.genecards.org/cgi-bin/carddisp.pl?gene=BTRC
RPL30	2.62269	2.79418	1.99063			BMPR1A	up	Bone Morphogenetic Protein Receptor Type 1A	10q23del, CD292, ACVRLK3, ALK-3, ALK3, BMPR-1A, SKR5	http://www.genecards.org/cgi-bin/carddisp.pl?gene=BMPR1A
RPL31	2.50329	2.26921	2.19263			ATXN2	up	Ataxin 2	ASL13, ataxin-2, SCA2, TNRC13, ATX2	http://www.genecards.org/cgi-bin/carddisp.pl?gene=ATXN2
RPL32	2.04927	2.47945	1.75241			ATP5L	up	ATP Synthase, H+ Transporting, Mitochondrial Fo Complex Subunit G	ATP5JG	http://www.genecards.org/cgi-bin/carddisp.pl?gene=ATP5L
RPL32	2.28324	2.22739	1.83438			ASTN1	down	Astrotactin 1	astrotactin, astrotactin-1, ASTN, KIAA0289	http://www.genecards.org/cgi-bin/carddisp.pl?gene=ASTN1
RPL32	2.41682	2.53961	2.08911			ARPC1B	up	Actin Related Protein 2/3 Complex Subunit 1B	p40-ARC, ARC41, p41-ARC	http://www.genecards.org/cgi-bin/carddisp.pl?gene=ARPC1B
RPL32	2.91753	3.2781	2.65521			ARCN1	up	Archain 1	delta-COP, COPD, Archain	http://www.genecards.org/cgi-bin/carddisp.pl?gene=ARCN1
RPL34	3.96959	5.45094	2.28204			ANXA8	up	Annexin A8	CH17-360D5.2, annexin-8, ANX8, VAC-beta	http://www.genecards.org/cgi-bin/carddisp.pl?gene=ANXA8
RPL35	2.10515	2.65881	1.86667			ANXA2	up	Annexin A2	CAL1H, LPC2D, PAP-IV, ANX2L4, HEL-S-270, LIP2, LPC2, P36, annexin-2, chromobindin-8, ANX2	http://www.genecards.org/cgi-bin/carddisp.pl?gene=ANXA2
RPL36	2.07434	2.55621	1.73492			ANXA1	up	Annexin A1	annexin-1, calpactin-2, chromobindin-9, ANX1, LPC1, p35	http://www.genecards.org/cgi-bin/carddisp.pl?gene=ANXA1
RPL36a	2.00829	1.75896	1.86229			ANKRD50	down	Ankyrin Repeat Domain 50	KIAA1223	http://www.genecards.org/cgi-bin/carddisp.pl?gene=ANKRD50
RPL36A	2.27037	2.02239	2.1283			ANKRD12	up	Ankyrin Repeat Domain 12	ANCO1, ANCO-2, GAC-1, Nbla00144, ANCO2, KIAA0874	http://www.genecards.org/cgi-bin/carddisp.pl?gene=ANKRD12
RPL37A	2.20367	2.41822	1.8824			AMBP	up	Alpha-1-Microglobulin/Bikunin Precursor	uristatin, bikunin, trypstatin, A1M, EDC1, HI30, IATIL, ITILC, UTI, ITI, ITIL, HCP	http://www.genecards.org/cgi-bin/carddisp.pl?gene=AMBP
RPL37a	2.51716	2.49481	2.50802			AKAP12	down	A-Kinase Anchoring Protein 12	gravin, SSeCKS, AKAP250, AKAP-12	http://www.genecards.org/cgi-bin/carddisp.pl?gene=AKAP12
RPL4	2.70327	2.55991	2.42227			AGO1	down	Argonaute 1, RISC Catalytic Component	EIF2C, GERP95, Q99, argonaute1, EIF2C1, hAgo1	http://www.genecards.org/cgi-bin/carddisp.pl?gene=AGO1
RPL6	2.55121	2.57384	2.08529			ADAM12	down	ADAM Metallopeptidase Domain 12	ADAM12-OT1, CAR10, MCMP, MCMPMltna, MLTNA, meltrin-alpha, MLTN	http://www.genecards.org/cgi-bin/carddisp.pl?gene=ADAM12
RPL7	2.49	2.176	2.16654			ACTB	up	Actin Beta	BRWS1, PS1TP5BP1, Beta-actin	http://www.genecards.org/cgi-bin/carddisp.pl?gene=ACTB
RPL8	2.08263	2.56717	1.57901			ACTA2	down	Actin, Alpha 2, Smooth Muscle, Aorta	AAT6, MYMY5, ACTSA, ACTVS, Alpha-actin-2	http://www.genecards.org/cgi-bin/carddisp.pl?gene=ACTA2
RPL8	2.27296	2.71717	1.8559			ACSL4	down	Acyl-CoA Synthetase Long-Chain Family Member 4	MRX63, MRX68, FACL4, ACS4, LACS4	http://www.genecards.org/cgi-bin/carddisp.pl?gene=ACSL4
RPL8	2.89127	3.38381	2.30403			ACSL1	up	Acyl-CoA Synthetase Long-Chain Family Member 1	FACL2, ACS1, FACL1, LACS, LACS1, LACS2	http://www.genecards.org/cgi-bin/carddisp.pl?gene=ACSL1
RPL8	3.03639	3.10701	2.4216			ABLIM1	down	Actin Binding LIM Protein 1	LIMATIN, ABLIM, LIMAB1, abLIM-1, KIAA0059	http://www.genecards.org/cgi-bin/carddisp.pl?gene=ABLIM1
RPLP0	2.12875	2.33352	1.64633			ABL2	down	ABL Proto-Oncogene 2, Non-Receptor Tyrosine Kinase	ABLL, ARG	http://www.genecards.org/cgi-bin/carddisp.pl?gene=ABL2
RPLP0	2.14484	2.50258	1.62724
RPLP0	2.16121	2.66952	1.44381
RPLP0	2.22457	2.70801	1.81664
RPLP0	3.0391	2.46087	2.37639
RPLP0	3.08539	3.14268	2.47989
RPLP1	2.17938	2.49058	1.8805
RPLP1	2.25034	2.45865	1.85342
RPLP1	2.31376	2.19162	1.85143
RPLP1	2.36366	2.9619	2.08231
RPLP1	2.69584	2.88297	2.01069
RPLP1	3.07787	3.58214	2.69296
RPLP2	3.37581	3.63124	2.69817
RPLP2	3.95831	3.29388	2.85507
RPS12	2.2572	2.68354	1.85303
RPS12	2.30798	2.84684	1.89664
RPS12	2.33933	2.80845	1.92077
RPS12	2.4721	2.99482	2.0201
RPS12	3.55699	3.20129	2.90506
RPS13	3.09807	3.28159	2.27108
RPS15	2.28367	3.17292	2.00353
RPS15	2.69766	2.77843	2.3411
RPS15	3.16251	4.07218	2.47655
RPS17	2.02579	2.11349	1.71578
RPS17	2.30691	2.2893	2.20618
RPS17	2.38756	2.38051	1.98896
RPS18	2.12066	2.09896	1.68093
RPS18	2.68938	2.87996	2.0367
RPS20	2.57129	2.56087	1.97259
RPS20	2.69388	2.98159	2.4188
RPS20	3.00217	2.94557	2.43601
RPS20	3.06163	2.55681	2.46249
RPS20	3.15429	3.4743	2.46906
RPS20	3.71539	3.81074	3.08276
RPS20	3.80546	4.15077	2.82923
RPS21	2.58003	3.43614	2.12754
RPS21	3.26891	3.73741	2.53819
RPS21	3.50249	4.49508	3.01183
RPS23	2.01995	2.01963	1.80727
RPS23	2.17769	2.44251	1.97838
RPS23	2.33015	2.75565	2.15883
RPS24	2.20976	2.07094	2.57841
RPS24	2.25665	2.5517	1.77033
RPS24	2.50694	2.04769	2.11673
RPS26	2.032	2.25214	1.89689
RPS26	2.24952	2.21421	1.9294
RPS26	2.47484	2.95563	2.37078
RPS27	3.60264	3.9785	2.53886
RPS27A	2.65906	2.71707	2.32793
RPS28	2.14228	2.66837	1.9101
RPS28	2.4294	2.70662	2.0526
RPS29	2.43364	1.85021	2.17581
RPS29	2.56045	2.76733	2.31368
RPS29	2.77195	2.92371	2.46591
RPS3	3.11378	3.57454	2.98169
RPS3	3.57974	3.61433	3.04021
RPS3A	2.07914	1.60221	1.82518
RPS3A	2.30878	2.59832	1.69951
RPSA	1.99775	2.27476	1.52956
RPSA	2.09002	1.41978	1.58886
RPSA	2.43127	1.91859	2.09538
RXRA	-2.77633	-1.55987	-1.39638
S100A6	2.34362	2.935	1.99827
S100A6	2.63296	2.91227	2.38941
S100A6	2.70331	2.87039	2.25551
S100G	-7.18185	-4.38617	-7.24715
SEC23IP	-2.50269	-3.70397	-1.83263
SERAC1	3.51558	3.41303	2.9463
SERPING1	-2.31586	-4.52005	-4.80634
SGOL2	-2.52607	-3.77449	-1.32104
SGOL2	2.21708	1.9955	1.6592
SIAE	2.62594	3.05131	2.35558
SLC16A1	2.04404	1.78802	1.29231
SLC1A1	-2.24346	-2.09939	-1.96313
SLC1A5	3.49975	3.04003	2.77283
SLC22A5	2.45536	2.8419	2.07679
SLC37A4	2.66914	3.78815	2.65686
SLMAP	2.00098	2.91749	1.33671
SLMAP	2.11168	3.56567	1.54412
SMS	-2.33367	-2.68319	-2.37592
SNX14	2.09858	1.64116	1.52626
SPINK9	-2.16594	1.12357	-1.69341
STK17B	2.06991	1.99049	1.37502
STX17	2.13864	2.18088	1.41424
SULT2A1	-4.99192	-6.13071	-7.33154
TAF1D	5.53026	9.85862	3.91576
TCTP	-2.39477	-2.55742	-1.95311
TCTP	2.25121	1.93965	2.13241
TECPR2	-2.10849	1.97199	1.07824
TEX14	3.56678	4.37618	2.54019
TFRC	2.25149	1.64995	1.17869
THBS1	4.73723	5.9819	2.77472
TMED10	-2.18292	-3.61565	-2.2898
TMEM86A	2.2798	1.63495	1.54486
TMPRSS6	2.34079	3.32641	1.63527
TMSB10	3.60648	4.8162	3.17906
TNFAIP3	2.09834	10.1477	1.17681
TPM4	3.38442	3.78895	2.16686
TRIM72	3.67813	3.05005	3.2125
TROVE2	-2.37108	-2.59181	-1.38779
TTC9C	4.35847	5.09614	3.36084
TYK2	2.15648	3.00655	1.53467
UBAP2L	2.15202	1.93652	2.14915
UBE2J1	3.89753	3.38211	2.95674
UBFD1	-3.22353	1.18444	-1.25285
VDAC1	3.00842	3.82195	1.67748
WHAMM	-2.14946	-1.292	-1.46582
WWP1	3.372	3.18165	2.66458
XBP1	-2.26789	-1.89075	-1.3983
YTHDC2	-2.16752	-2.63637	-1.56848
YWHAH	-2.03003	-1.71082	-1.22656
ZBTB7A	2.41804	3.56351	1.84315
ZFP2	3.25905	3.41899	3.05165
ZNF219	-2.64934	-1.39482	-1.21626

## Sheet: E2 
Supplementary file S2; Differential expressed genes (DEGs) for comparison of E2 vs.Control at 2 hours.
&FC=fold change of differential expressed genes (ratio treatment over control, p<0.05). DEGs with a FC >2 (up-regulated) or <-2 (down-regulated) were selected for functional analysis and listed (note that for specific genes more than 1 probe on the microarray were called significant by the microarray analysis software)
#DEG; HUGO gene-symbols are used for abbreviations of genes.
$E=ETEC, Control = IPECJ2 cells not challenged with ETEC or algae extracts.
#Genelist used for functional analysis
&FC of DEG's					#Genelist of comparison E2 vs.Control 2 hours (n=130).
#DEG	FC E2 vs.Control $				HUGO gene-symbol	regulation	Full Name	Aliases	GeneCards URL
Os11g0689750	176.036				ACTA2	down	Actin, Alpha 2, Smooth Muscle, Aorta	AAT6, MYMY5, ACTSA, ACTVS, Alpha-actin-2	http://www.genecards.org/cgi-bin/carddisp.pl?gene=ACTA2
Os11g0689750	93.4179				ACTB	up	Actin Beta	BRWS1, PS1TP5BP1, Beta-actin	http://www.genecards.org/cgi-bin/carddisp.pl?gene=ACTB
IARS	28.7436				AMBP	up	Alpha-1-Microglobulin/Bikunin Precursor	uristatin, bikunin, trypstatin, A1M, EDC1, HI30, IATIL, ITILC, UTI, ITI, ITIL, HCP	http://www.genecards.org/cgi-bin/carddisp.pl?gene=AMBP
POU6F1	18.051				ANXA1	up	Annexin A1	annexin-1, calpactin-2, chromobindin-9, ANX1, LPC1, p35	http://www.genecards.org/cgi-bin/carddisp.pl?gene=ANXA1
AMBP	17.5558				ANXA8	up	Annexin A8	CH17-360D5.2, annexin-8, ANX8, VAC-beta	http://www.genecards.org/cgi-bin/carddisp.pl?gene=ANXA8
NDST1	3.99182				APOL2	down	Apolipoprotein L2	APOL-II, APOL3	http://www.genecards.org/cgi-bin/carddisp.pl?gene=APOL2
TAF1D	3.91576				ARPC1B	up	Actin Related Protein 2/3 Complex Subunit 1B	p40-ARC, ARC41, p41-ARC	http://www.genecards.org/cgi-bin/carddisp.pl?gene=ARPC1B
ATP6	3.67538				ASTN1	down	Astrotactin 1	astrotactin, astrotactin-1, ASTN, KIAA0289	http://www.genecards.org/cgi-bin/carddisp.pl?gene=ASTN1
COX1	3.59663				BCL2L2	up	BCL2 Like 2	BCLW, Bcl2-L-2, KIAA0271, BCL-W, PPP1R51	http://www.genecards.org/cgi-bin/carddisp.pl?gene=BCL2L2
ITGB3	3.4634				BCR	down	BCR, RhoGEF And GTPase Activating Protein	PHL, BCR1, D22S11, ALL, CML, D22S662	http://www.genecards.org/cgi-bin/carddisp.pl?gene=BCR
TTC9C	3.36084				BTRC	down	Beta-Transducin Repeat Containing E3 Ubiquitin Protein Ligase	BETA-TRCP, FBXW1, FWD1, bTrCP, bTrCP1, beta-TrCP1, betaTrCP, E3RSIkappaB, FBW1A, FBXW1A	http://www.genecards.org/cgi-bin/carddisp.pl?gene=BTRC
CUL1	3.22319				C5orf24	down	Chromosome 5 Open Reading Frame 24		http://www.genecards.org/cgi-bin/carddisp.pl?gene=C5orf24
TRIM72	3.2125				C5orf51	down	Chromosome 5 Open Reading Frame 51		http://www.genecards.org/cgi-bin/carddisp.pl?gene=C5orf51
TMSB10	3.17906				CACHD1	up	Cache Domain Containing 1	VWCD1, KIAA1573	http://www.genecards.org/cgi-bin/carddisp.pl?gene=CACHD1
COX3	3.12609				CASP2	up	Caspase 2	PPP1R57, caspase-2, NEDD2, CASP-2, ICH1, NEDD-2	http://www.genecards.org/cgi-bin/carddisp.pl?gene=CASP2
CXHXorf38	3.08488				CCDC36	up	Coiled-Coil Domain Containing 36	CT74	http://www.genecards.org/cgi-bin/carddisp.pl?gene=CCDC36
RPS20	3.08276				CHMP7	up	Charged Multivesicular Body Protein 7		http://www.genecards.org/cgi-bin/carddisp.pl?gene=CHMP7
CACHD1	3.05345				CKM	up	Creatine Kinase, M-Type	CKMM, M-CK	http://www.genecards.org/cgi-bin/carddisp.pl?gene=CKM
ZFP2	3.05165				CSE1L	up	Chromosome Segregation 1 Like	CAS, exp2, exportin-2, XPO2, CSE1	http://www.genecards.org/cgi-bin/carddisp.pl?gene=CSE1L
RPS3	3.04021				CSMD1	up	CUB And Sushi Multiple Domains 1	PPP1R24, KIAA1890	http://www.genecards.org/cgi-bin/carddisp.pl?gene=CSMD1
COX1	3.03548				CUL1	down	Cullin 1	cullin-1, CUL-1	http://www.genecards.org/cgi-bin/carddisp.pl?gene=CUL1
RPS21	3.01183				CXorf38	up	Chromosome X Open Reading Frame 38		http://www.genecards.org/cgi-bin/carddisp.pl?gene=CXorf38
CYP24A1	3.00302				CYP24A1	up	Cytochrome P450 Family 24 Subfamily A Member 1	CP24, HCAI, HCINF1, P450-CC24, CYP24, 24-OHase	http://www.genecards.org/cgi-bin/carddisp.pl?gene=CYP24A1
RPS3	2.98169				DDX58	down	DExD/H-Box Helicase 58	RIGI, SGMRT2, RIG-I, RLR-1, RIG-1	http://www.genecards.org/cgi-bin/carddisp.pl?gene=DDX58
UBE2J1	2.95674				DYNC2H1	up	Dynein Cytoplasmic 2 Heavy Chain 1	ATD3, DHC1b, SRPS2B, SRTD3, hdhc11, DNCH2, DHC2, DYH1B, KIAA1997	http://www.genecards.org/cgi-bin/carddisp.pl?gene=DYNC2H1
SERAC1	2.9463				EEF1A1	up	Eukaryotic Translation Elongation Factor 1 Alpha 1	CCS-3, CCS3, EE1A1, EEF-1, GRAF-1EF, HNGC:16303, PTI1, EEF1A, EF1A, LENG7, EF-1-alpha-1, EF-Tu, eEF1A-1	http://www.genecards.org/cgi-bin/carddisp.pl?gene=EEF1A1
COX1	2.94139				EN1	up	Engrailed Homeobox 1	hu-En-1	http://www.genecards.org/cgi-bin/carddisp.pl?gene=EN1
ISG15	2.93468				ENPP4	up	Ectonucleotide Pyrophosphatase/Phosphodiesterase 4 (Putative)	AP3Aase, NPP-4, NPP4, KIAA0879	http://www.genecards.org/cgi-bin/carddisp.pl?gene=ENPP4
GRPR	2.93297				ERMP1	up	Endoplasmic Reticulum Metallopeptidase 1	Felix-ina, KIAA1815, bA207C16.3, FXNA	http://www.genecards.org/cgi-bin/carddisp.pl?gene=ERMP1
ENPP4	2.9324				ESR1	up	Estrogen Receptor 1	ESTRR, ESR, ER-alpha, NR3A1, ERA, ER, ESRA	http://www.genecards.org/cgi-bin/carddisp.pl?gene=ESR1
ARPC1B	2.9294				FAM49A	down	Family With Sequence Similarity 49 Member A		http://www.genecards.org/cgi-bin/carddisp.pl?gene=FAM49A
RPS12	2.90506				FGD6	up	FYVE, RhoGEF And PH Domain Containing 6	ZFYVE24, KIAA1362	http://www.genecards.org/cgi-bin/carddisp.pl?gene=FGD6
COX3	2.89482				GAPDH	up	Glyceraldehyde-3-Phosphate Dehydrogenase	HEL-S-162eP, GAPD, G3PD	http://www.genecards.org/cgi-bin/carddisp.pl?gene=GAPDH
CCDC36	2.89193				GRPR	up	Gastrin Releasing Peptide Receptor	BB2, BB2R, GRP-R	http://www.genecards.org/cgi-bin/carddisp.pl?gene=GRPR
ARPC1B	2.87863				H2AFV	up	H2A Histone Family Member V	H2A.Z-2, H2AV, H2A.F/Z	http://www.genecards.org/cgi-bin/carddisp.pl?gene=H2AFV
ZCCHC24	2.85919				HIST4H4	up	Histone Cluster 4 H4	H4FI, H4FJ, H4FK, H4FM, H4FN, H4FO, HIST2H4, H4/p, H4FA, H4/A, H4/B, H4/C, H4/D, H4/E, H4/G, H4/H, H4/I, H4/J, H4/K, H4/M, H4/N, H4/O, H4F2, H4FB, H4FC, H4FD, H4FE, H4FG, H4FH	http://www.genecards.org/cgi-bin/carddisp.pl?gene=HIST4H4
RPLP2	2.85507				HSPD1	down	Heat Shock Protein Family D (Hsp60) Member 1	HSP60, GROEL, HLD4, HSP65, SPG13, CPN60, HSP-60, HuCHA60	http://www.genecards.org/cgi-bin/carddisp.pl?gene=HSPD1
LGALS7	2.83746				IARS	up	Isoleucyl-TRNA Synthetase	ILERS, ILRS, PRO0785, IRS, GRIDHH, IARS1	http://www.genecards.org/cgi-bin/carddisp.pl?gene=IARS
RPS20	2.82923				IFI27	up	Interferon Alpha Inducible Protein 27	p27, 2310061N23Rik, FAM14D, ISG12, ISG12A, ISG12(a)	http://www.genecards.org/cgi-bin/carddisp.pl?gene=IFI27
ATP6	2.81477				ISG15	up	ISG15 Ubiquitin-Like Modifier	UCRP, IFI15, IMD38, G1P2, IP17, hUCRP	http://www.genecards.org/cgi-bin/carddisp.pl?gene=ISG15
THBS1	2.77472				ITGB3	up	Integrin Subunit Beta 3	GT, BDPLT16, BDPLT2, CD61, GP3A, GPIIIa	http://www.genecards.org/cgi-bin/carddisp.pl?gene=ITGB3
SLC1A5	2.77283				IVD	down	Isovaleryl-CoA Dehydrogenase	ACAD2	http://www.genecards.org/cgi-bin/carddisp.pl?gene=IVD
H2AFV	2.74401				KCNU1	up	Potassium Calcium-Activated Channel Subfamily U Member 1	KCa5.1, Kcnma3, Slo3, KCNMC1, KCa5	http://www.genecards.org/cgi-bin/carddisp.pl?gene=KCNU1
ERMP1	2.73404				LARS	down	Leucyl-TRNA Synthetase	HSPC192, ILFS1, LARS1, LEURS, LEUS, LFIS, LRS, PIG44, RNTLS, hr025Cl, KIAA1352	http://www.genecards.org/cgi-bin/carddisp.pl?gene=LARS
EN1	2.70937				LGALS7	up	Galectin 7	GAL7, LGALS7A, galectin-7, Gal-7, HKL-14, PI7, PIG1	http://www.genecards.org/cgi-bin/carddisp.pl?gene=LGALS7
RPLP2	2.69817				MSH2	up	MutS Homolog 2	HNPCC, FCC1, HNPCC1, LCFS2, COCA1, hMSH2	http://www.genecards.org/cgi-bin/carddisp.pl?gene=MSH2
RPLP1	2.69296				MT-ATP6	up	Mitochondrially Encoded ATP Synthase 6	ATPase6, MTATP6, ATP6	http://www.genecards.org/cgi-bin/carddisp.pl?gene=MT-ATP6
WWP1	2.66458				MT-CO1	up	Mitochondrially Encoded Cytochrome C Oxidase I	COX1, MTCO1, COI, COXI	http://www.genecards.org/cgi-bin/carddisp.pl?gene=MT-CO1
SLC37A4	2.65686				MT-CO2	up	Mitochondrially Encoded Cytochrome C Oxidase II	COX2, MTCO2, COII, COXII	http://www.genecards.org/cgi-bin/carddisp.pl?gene=MT-CO2
RPL32	2.65521				MT-CO3	up	Mitochondrially Encoded Cytochrome C Oxidase III	COX3, MTCO3, COIII, COXIII	http://www.genecards.org/cgi-bin/carddisp.pl?gene=MT-CO3
COX2	2.63502				MUT	up	Methylmalonyl-CoA Mutase	MCM	http://www.genecards.org/cgi-bin/carddisp.pl?gene=MUT
NF1	2.58521				NDST1	up	N-Deacetylase And N-Sulfotransferase 1	MRT46, NST1, HSST, NDST-1, HSST1	http://www.genecards.org/cgi-bin/carddisp.pl?gene=NDST1
RPS24	2.57841				NF1	up	Neurofibromin 1	WSS, neurofibromatosis, NFNS, VRNF, neurofibromin	http://www.genecards.org/cgi-bin/carddisp.pl?gene=NF1
TEX14	2.54019				NME2	up	NME/NM23 Nucleoside Diphosphate Kinase 2	HEL-S-155an, NDKB, NDPK-B, NDPKB, NM23-H2, PUF, NM23B	http://www.genecards.org/cgi-bin/carddisp.pl?gene=NME2
RPS27	2.53886				P4HA2	down	Prolyl 4-Hydroxylase Subunit Alpha 2	C-P4Halpha(II), MYP25	http://www.genecards.org/cgi-bin/carddisp.pl?gene=P4HA2
RPS21	2.53819				PAQR6	down	Progestin And AdipoQ Receptor Family Member 6	PRdelta	http://www.genecards.org/cgi-bin/carddisp.pl?gene=PAQR6
COX3	2.53069				PITPNM2	down	Phosphatidylinositol Transfer Protein Membrane Associated 2	RDGB2, RDGBA2, NIR-3, NIR3, KIAA1457	http://www.genecards.org/cgi-bin/carddisp.pl?gene=PITPNM2
KCNU1	2.52369				POU6F1	up	POU Class 6 Homeobox 1	brain-5, brn-5, BRN5, MPOU, TCFB1	http://www.genecards.org/cgi-bin/carddisp.pl?gene=POU6F1
PTMA	2.51468				PRSS23	down	Protease, Serine 23	SIG13, SPUVE, ZSIG13	http://www.genecards.org/cgi-bin/carddisp.pl?gene=PRSS23
RPL37a	2.50802				PTMA	up	Prothymosin, Alpha	TMSA	http://www.genecards.org/cgi-bin/carddisp.pl?gene=PTMA
GAPDH	2.49154				RN7SK	up	RNA, 7SK Small Nuclear	7SK	http://www.genecards.org/cgi-bin/carddisp.pl?gene=RN7SK
TMEM120B	2.48638				RPL11	up	Ribosomal Protein L11	L11, DBA7, GIG34	http://www.genecards.org/cgi-bin/carddisp.pl?gene=RPL11
RPLP0	2.47989				RPL17	up	Ribosomal Protein L17	L17, RPL23, PD-1	http://www.genecards.org/cgi-bin/carddisp.pl?gene=RPL17
RPS15	2.47655				RPL21	up	Ribosomal Protein L21	L21, HYPT12	http://www.genecards.org/cgi-bin/carddisp.pl?gene=RPL21
RPS20	2.46906				RPL23	up	Ribosomal Protein L23	L23, rpL17	http://www.genecards.org/cgi-bin/carddisp.pl?gene=RPL23
RPS29	2.46591				RPL23A	up	Ribosomal Protein L23a	L23a, MDA20	http://www.genecards.org/cgi-bin/carddisp.pl?gene=RPL23A
RPS20	2.46249				RPL31	up	Ribosomal Protein L31	L31	http://www.genecards.org/cgi-bin/carddisp.pl?gene=RPL31
RPS20	2.43601				RPL32	up	Ribosomal Protein L32	L32, PP9932	http://www.genecards.org/cgi-bin/carddisp.pl?gene=RPL32
RPL4	2.42227				RPL34	up	Ribosomal Protein L34	L34	http://www.genecards.org/cgi-bin/carddisp.pl?gene=RPL34
RPL21	2.42178				RPL36A	up	Ribosomal Protein L36a	MIG6, L36A, L44L, RPL44	http://www.genecards.org/cgi-bin/carddisp.pl?gene=RPL36A
RPL8	2.4216				RPL37A	up	Ribosomal Protein L37a	L37A	http://www.genecards.org/cgi-bin/carddisp.pl?gene=RPL37A
RPS20	2.4188				RPL4	up	Ribosomal Protein L4	RPL1, L4	http://www.genecards.org/cgi-bin/carddisp.pl?gene=RPL4
S100A6	2.38941				RPL6	down	Ribosomal Protein L6	L6, SHUJUN-2, TAXREB107, TXREB1	http://www.genecards.org/cgi-bin/carddisp.pl?gene=RPL6
RPLP0	2.37639				RPL7	up	Ribosomal Protein L7	L7, humL7-1	http://www.genecards.org/cgi-bin/carddisp.pl?gene=RPL7
RPS26	2.37078				RPL8	up	Ribosomal Protein L8	L8	http://www.genecards.org/cgi-bin/carddisp.pl?gene=RPL8
FGD6	2.36801				RPLP0	up	Ribosomal Protein Lateral Stalk Subunit P0	LP0, PRLP0, RPP0, P0, L10E	http://www.genecards.org/cgi-bin/carddisp.pl?gene=RPLP0
MSH2	2.35567				RPLP1	up	Ribosomal Protein Lateral Stalk Subunit P1	P1, LP1, RPP1, RRP1	http://www.genecards.org/cgi-bin/carddisp.pl?gene=RPLP1
SIAE	2.35558				RPLP2	up	Ribosomal Protein Lateral Stalk Subunit P2	LP2, p2, RPP2, D11S2243E	http://www.genecards.org/cgi-bin/carddisp.pl?gene=RPLP2
RPS15	2.3411				RPS12	up	Ribosomal Protein S12	S12	http://www.genecards.org/cgi-bin/carddisp.pl?gene=RPS12
RPS27A	2.32793				RPS13	up	Ribosomal Protein S13	S13	http://www.genecards.org/cgi-bin/carddisp.pl?gene=RPS13
ESR1	2.31925				RPS15	up	Ribosomal Protein S15	RIG, S15	http://www.genecards.org/cgi-bin/carddisp.pl?gene=RPS15
RPS29	2.31368				RPS17	up	Ribosomal Protein S17	DBA4, RPS17L1, RPS17L2, S17, RPS17L	http://www.genecards.org/cgi-bin/carddisp.pl?gene=RPS17
CSMD1	2.30664				RPS18	up	Ribosomal Protein S18	HKE3, KE-3, KE3, S18, D6S218E	http://www.genecards.org/cgi-bin/carddisp.pl?gene=RPS18
RPL8	2.30403				RPS20	up	Ribosomal Protein S20	S20	http://www.genecards.org/cgi-bin/carddisp.pl?gene=RPS20
COX1	2.29456				RPS21	up	Ribosomal Protein S21	HLDF, S21	http://www.genecards.org/cgi-bin/carddisp.pl?gene=RPS21
RPL34	2.28204				RPS23	up	Ribosomal Protein S23	S23	http://www.genecards.org/cgi-bin/carddisp.pl?gene=RPS23
RPS13	2.27108				RPS24	up	Ribosomal Protein S24	DBA3, S24	http://www.genecards.org/cgi-bin/carddisp.pl?gene=RPS24
CKM	2.25947				RPS26	up	Ribosomal Protein S26	DBA10, S26	http://www.genecards.org/cgi-bin/carddisp.pl?gene=RPS26
S100A6	2.25551				RPS27	up	Ribosomal Protein S27	MPS1, S27, MPS-1	http://www.genecards.org/cgi-bin/carddisp.pl?gene=RPS27
RPL23A	2.2522				RPS27A	up	Ribosomal Protein S27a	CEP80, HEL112, S27A, UBC, UBCEP80, ubiquitin-CEP80, UBA80, UBCEP1	http://www.genecards.org/cgi-bin/carddisp.pl?gene=RPS27A
COX1	2.24288				RPS28	up	Ribosomal Protein S28	DBA15, S28	http://www.genecards.org/cgi-bin/carddisp.pl?gene=RPS28
EEF1A1	2.24142				RPS29	up	Ribosomal Protein S29	S29, DBA13	http://www.genecards.org/cgi-bin/carddisp.pl?gene=RPS29
TMEM67	2.23991				RPS3	up	Ribosomal Protein S3	S3	http://www.genecards.org/cgi-bin/carddisp.pl?gene=RPS3
ISG15	2.23757				RPSA	up	Ribosomal Protein SA	SA, P40, LBP, LRP, ICAS, lamR, LAMR1, LRP/LR, NEM/1CHD4, 37LRP, 67LR, LAMBR, LBP/p40	http://www.genecards.org/cgi-bin/carddisp.pl?gene=RPSA
COX3	2.23391				S100A6	up	S100 Calcium Binding Protein A6	2A9, 5B10, CABP, calcyclin, CACY, PRA	http://www.genecards.org/cgi-bin/carddisp.pl?gene=S100A6
NME2	2.22044				S100G	down	S100 Calcium Binding Protein G	CaBP1, S100D, CABP, calbindin-D9K, CALB3, CABP9K	http://www.genecards.org/cgi-bin/carddisp.pl?gene=S100G
RPL23a	2.20808				SERAC1	up	Serine Active Site Containing 1		http://www.genecards.org/cgi-bin/carddisp.pl?gene=SERAC1
RPS17	2.20618				SERPINB1	down	Serpin Family B Member 1	HEL-S-27, HEL57, ELANH2, EI, LEI, M/NEI, MNEI, PI-2, PI2	http://www.genecards.org/cgi-bin/carddisp.pl?gene=SERPINB1
ISG12	2.19887				SERPING1	down	Serpin Family G Member 1	C1INH, HAE1, HAE2, C1NH, C1IN	http://www.genecards.org/cgi-bin/carddisp.pl?gene=SERPING1
RPL31	2.19263				SIAE	up	Sialic Acid Acetylesterase	AIS6, CSE-C, CSEC, LSE, YSG2, H-Lse	http://www.genecards.org/cgi-bin/carddisp.pl?gene=SIAE
RPS29	2.17581				SLC1A5	up	Solute Carrier Family 1 Member 5	AAAT, ATBO, M7VS1, R16, M7V1, RDRC, ASCT2, ATB(0), RDR	http://www.genecards.org/cgi-bin/carddisp.pl?gene=SLC1A5
TPM4	2.16686				SLC22A5	up	Solute Carrier Family 22 Member 5	CDSP, OCTN2	http://www.genecards.org/cgi-bin/carddisp.pl?gene=SLC22A5
DYNC2H1	2.16658				SLC37A4	up	Solute Carrier Family 37 Member 4	G6PT, GSD1b, GSD1c, GSD1d, PRO0685, TRG19, G6PT2, G6PT3, G6PT1, TRG-19	http://www.genecards.org/cgi-bin/carddisp.pl?gene=SLC37A4
RPL7	2.16654				SLC38A2	down	Solute Carrier Family 38 Member 2	PRO1068, ATA2, SAT2, SNAT2, KIAA1382	http://www.genecards.org/cgi-bin/carddisp.pl?gene=SLC38A2
ACTB	2.16386				SMN1	down	Survival Of Motor Neuron 1, Telomeric	SMA3, gemin-1, BCD541, GEMIN1, SMA2, SMA4, T-BCD541, TDRD16A, SMA, SMA@, SMN, SMNT, SMNC, SMA1	http://www.genecards.org/cgi-bin/carddisp.pl?gene=SMN1
RPS23	2.15883				SMS	down	Spermine Synthase	SPS, SRS, MRSR, SPMSY	http://www.genecards.org/cgi-bin/carddisp.pl?gene=SMS
UBAP2L	2.14915				SOWAHA	down	Sosondowah Ankyrin Repeat Domain Family Member A	ANKRD43	http://www.genecards.org/cgi-bin/carddisp.pl?gene=SOWAHA
CASP2	2.13979				STK17B	down	Serine/Threonine Kinase 17b	DRAK2	http://www.genecards.org/cgi-bin/carddisp.pl?gene=STK17B
RPL17	2.13701				SULT2A1	down	Sulfotransferase Family 2A Member 1	HST, ST2, DHEAS, STD, DHEA-ST, ST2A1, ST2A3, hSTa	http://www.genecards.org/cgi-bin/carddisp.pl?gene=SULT2A1
TCTP	2.13241				TAF1D	up	TATA-Box Binding Protein Associated Factor, RNA Polymerase I Subunit D	JOSD3, TAFI41, RAFI41, TAF(I)41	http://www.genecards.org/cgi-bin/carddisp.pl?gene=TAF1D
RPL36A	2.1283				TEX14	up	Testis Expressed 14, Intercellular Bridge Forming Factor	CT113, SGK307	http://www.genecards.org/cgi-bin/carddisp.pl?gene=TEX14
RPS21	2.12754				THBS1	up	Thrombospondin 1	TSP1, thrombospondin-1p180, THBS, THBS-1, TSP-1, thrombospondin-1, thrombospondin-p50, TSP	http://www.genecards.org/cgi-bin/carddisp.pl?gene=THBS1
RPS24	2.11673				THNSL2	down	Threonine Synthase Like 2	THS2, SOFAT, TSH2	http://www.genecards.org/cgi-bin/carddisp.pl?gene=THNSL2
COX1	2.11078				TMED10	down	Transmembrane P24 Trafficking Protein 10	p23, P24(DELTA), p24d1, S31I125, S31III125, TMP21, Tmp-21-I, p24delta, p24delta1	http://www.genecards.org/cgi-bin/carddisp.pl?gene=TMED10
HIST4H4	2.10824				TMEM120B	up	Transmembrane Protein 120B		http://www.genecards.org/cgi-bin/carddisp.pl?gene=TMEM120B
RPSA	2.09538				TMEM67	up	Transmembrane Protein 67	Meckelin, JBTS6, NPHP11, TNEM67, MKS3	http://www.genecards.org/cgi-bin/carddisp.pl?gene=TMEM67
ANXA8	2.09083				TMSB10	up	Thymosin Beta 10	MIG12, TB10, PTMB10, THYB10	http://www.genecards.org/cgi-bin/carddisp.pl?gene=TMSB10
RPL32	2.08911				TPM4	up	Tropomyosin 4	HEL-S-108, TM30p1, Tropomyosin-4	http://www.genecards.org/cgi-bin/carddisp.pl?gene=TPM4
RPL6	2.08529				TPT1	up	Tumor Protein, Translationally-Controlled 1	p23, fortilin, p02, HRF, TCTP	http://www.genecards.org/cgi-bin/carddisp.pl?gene=TPT1
RPLP1	2.08231				TRIM72	up	Tripartite Motif Containing 72	mitsugumin-53, MG53	http://www.genecards.org/cgi-bin/carddisp.pl?gene=TRIM72
SLC22A5	2.07679				TTC9C	up	Tetratricopeptide Repeat Domain 9C		http://www.genecards.org/cgi-bin/carddisp.pl?gene=TTC9C
ACTB	2.07239				UBAP2L	up	Ubiquitin Associated Protein 2 Like	NICE-4, NICE4, KIAA0144	http://www.genecards.org/cgi-bin/carddisp.pl?gene=UBAP2L
COX1	2.07066				UBE2J1	up	Ubiquitin Conjugating Enzyme E2 J1	CGI-76, HSPC153, HSPC205, HSU93243, HSUBC6e, UBC6, UBC6E, Ubc6p, NCUBE-1, NCUBE1	http://www.genecards.org/cgi-bin/carddisp.pl?gene=UBE2J1
RPS28	2.0526				WDFY3	down	WD Repeat And FYVE Domain Containing 3	ALFY, ZFYVE25, KIAA0993	http://www.genecards.org/cgi-bin/carddisp.pl?gene=WDFY3
ATP6	2.04772				WDR17	down	WD Repeat Domain 17		http://www.genecards.org/cgi-bin/carddisp.pl?gene=WDR17
COX1	2.04224				WWP1	up	WW Domain Containing E3 Ubiquitin Protein Ligase 1	hSDRP1, AIP5, Tiul1	http://www.genecards.org/cgi-bin/carddisp.pl?gene=WWP1
COX3	2.03932				YWHAH	down	Tyrosine 3-Monooxygenase/Tryptophan 5-Monooxygenase Activation Protein Eta	YWHA1	http://www.genecards.org/cgi-bin/carddisp.pl?gene=YWHAH
BCL2L2	2.03893				ZCCHC24	up	Zinc Finger CCHC-Type Containing 24	Z3CXXC8, C10orf56	http://www.genecards.org/cgi-bin/carddisp.pl?gene=ZCCHC24
RPS18	2.0367				ZDHHC20	down	Zinc Finger DHHC-Type Containing 20	DHHC-20, 4933421L13Rik	http://www.genecards.org/cgi-bin/carddisp.pl?gene=ZDHHC20
CSE1L	2.03588				ZFP2	up	ZFP2 Zinc Finger Protein	zfp-2, ZNF751	http://www.genecards.org/cgi-bin/carddisp.pl?gene=ZFP2
ANXA1	2.03391
CHMP7	2.03145
RPL23	2.02398
RN7SK	2.02078
RPS12	2.0201
RPLP1	2.01069
RPS15	2.00353
RPL11	2.00019
COX1	1.9983
S100A6	1.99827
CUL1	-2.01193
BCR	-2.01496
SMN1	-2.01644
PRSS23	-2.02248
STK17B	-2.04673
BTRC	-2.04769
ACTA2	-2.05539
RPL6	-2.08385
C5orf24	-2.08513
WDFY3	-2.08665
DDX58	-2.08887
PAQR6	-2.09311
THNSL2	-2.14678
WDR17	-2.15682
YWHAH	-2.16824
SOWAHA	-2.21359
APOL2	-2.24687
ZDHHC20	-2.25783
TMED10	-2.2898
IVD	-2.37045
SMS	-2.37592
SERPINB1	-2.4058
ACTA2	-2.60721
SLC38A2	-2.91859
P4HA2	-2.92104
C5orf51	-3.10082
HSPD1	-4.07834
SERPING1	-4.80634
FAM49A	-5.26854
PITPNM2	-6.30122
LARS	-7.21898
S100G	-7.24715
SULT2A1	-7.33154
ASTN1	-8.60578

## Sheet: C-E2
Supplementary file S2; Differential expressed genes (DEGs) for comparison of C-E2 vs. Control at 2 hours.
&FC=fold change of differential expressed genes (ratio treatment over control, p<0.05). DEGs with a FC >3 (up-regulated) or <-3 (down-regulated) were selected. DEGs that also responded to ETEC alone were only selected for functional analysis in case a 3-fold higher or lower regulation was measured than in the comparison of ETEC versus control cells. Note that only genes that did not responded (no…
#DEG; HUGO gene-symbols are used for abbreviations of genes.
$E=ETEC, Control = IPECJ2 cells not challenged with ETEC or algae extracts.
#Genelist used for functional analysis
&FC of DEG's						#Genelist of comparison C-E2 vs. Control at 2 hours (n=232).
#DEG	FC C-E2 vs.Control	FC E2 vs.Control $	r			HUGO gene-symbol	regulation	Full Name	Aliases	GeneCards URL
TMED10	-23.0139	-2.2898	10.0506			ABCA1	down	ATP Binding Cassette Subfamily A Member 1	TGD, membrane-bound, HDLDT1, ABC1, ABC-1, CERP	http://www.genecards.org/cgi-bin/carddisp.pl?gene=ABCA1
TRA2A	-17.0574	-1.96267	8.69092			ACO1	up	Aconitase 1	ACONS, HEL60, IREBP, IREBP1, IREB1, IRP1, Aconitase	http://www.genecards.org/cgi-bin/carddisp.pl?gene=ACO1
TCTP	-14.1121	-1.95311	7.22548			ACSL4	down	Acyl-CoA Synthetase Long-Chain Family Member 4	MRX63, MRX68, FACL4, ACS4, LACS4	http://www.genecards.org/cgi-bin/carddisp.pl?gene=ACSL4
COX2	-13.6482	-1.32534	10.2979			ADAMTS15	down	ADAM Metallopeptidase With Thrombospondin Type 1 Motif 15	ADAM-TS15, ADAMTS-15	http://www.genecards.org/cgi-bin/carddisp.pl?gene=ADAMTS15
SMS	-13.3805	-2.37592	5.63172			AGO1	down	Argonaute 1, RISC Catalytic Component	EIF2C, GERP95, Q99, argonaute1, EIF2C1, hAgo1	http://www.genecards.org/cgi-bin/carddisp.pl?gene=AGO1
GINS4	-13.2637	-1.74465	7.60246			AGPAT4	down	1-Acylglycerol-3-Phosphate O-Acyltransferase 4	1-AGPAT4, dJ473J16.2, LPAAT-delta	http://www.genecards.org/cgi-bin/carddisp.pl?gene=AGPAT4
Selk	-13.1366	-1.51958	8.64493			AGPS	down	Alkylglycerone Phosphate Synthase	ADAP-S, ADAS, ADHAPS, ADPS, ALDHPSY, RCDP3	http://www.genecards.org/cgi-bin/carddisp.pl?gene=AGPS
Parl	-10.7679	-1.2898	8.34853			ALDH1B1	down	Aldehyde Dehydrogenase 1 Family Member B1	ALDH5, ALDHX	http://www.genecards.org/cgi-bin/carddisp.pl?gene=ALDH1B1
CUL1	-10.6361	-2.01193	5.28654			ANAPC11	down	Anaphase Promoting Complex Subunit 11	Apc11p, HSPC214, APC11	http://www.genecards.org/cgi-bin/carddisp.pl?gene=ANAPC11
ARVCF	-10.2592	-1.50832	6.80178			ANAPC13	down	Anaphase Promoting Complex Subunit 13	SWM1, APC13	http://www.genecards.org/cgi-bin/carddisp.pl?gene=ANAPC13
ADAMTS15	-10.2479	-1.31807	7.77492			ANKRD50	down	Ankyrin Repeat Domain 50	KIAA1223	http://www.genecards.org/cgi-bin/carddisp.pl?gene=ANKRD50
CDC42SE1	-9.92822	-1.71118	5.80197			ANKRD6	down	Ankyrin Repeat Domain 6	diversin, KIAA0957	http://www.genecards.org/cgi-bin/carddisp.pl?gene=ANKRD6
SMN1	-9.85562	-2.01644	4.88763			ANTXR2	down	Anthrax Toxin Receptor 2	HFS, ISH, JHF, CMG-2, CMG2	http://www.genecards.org/cgi-bin/carddisp.pl?gene=ANTXR2
MYL6	-9.764	1.05355	-9.26774			APP	down	Amyloid Beta Precursor Protein	AAA, ABETA, CTFgamma, PN2, preA4, AD1, ABPP, APPI, CVAP, PN-II, A4	http://www.genecards.org/cgi-bin/carddisp.pl?gene=APP
SLC38A2	-9.4394	-2.91859	3.23424			ARHGAP35	down	Rho GTPase Activating Protein 35	P190-A, p190ARhoGAP, p190RhoGAP, GRLF1, GRF-1, P190A, GRF1, KIAA1722	http://www.genecards.org/cgi-bin/carddisp.pl?gene=ARHGAP35
RPL6	-9.20861	-2.08385	4.41904			ARVCF	down	Armadillo Repeat Gene Deleted In Velocardiofacial Syndrome		http://www.genecards.org/cgi-bin/carddisp.pl?gene=ARVCF
Mrps28	-9.12214	-1.41484	6.44749			ASXL1	up	Additional Sex Combs Like 1, Transcriptional Regulator	BOPS, MDS, KIAA0978	http://www.genecards.org/cgi-bin/carddisp.pl?gene=ASXL1
TCTP	-8.9541	-1.52738	5.86238			ATP2B1	down	ATPase Plasma Membrane Ca2+ Transporting 1	PMCA1, PMCA1kb	http://www.genecards.org/cgi-bin/carddisp.pl?gene=ATP2B1
MAGT1	-8.85002	-1.75235	5.05038			ATP5O	down	ATP Synthase, H+ Transporting, Mitochondrial F1 Complex, O Subunit	HMC08D05, ATPO, OSCP	http://www.genecards.org/cgi-bin/carddisp.pl?gene=ATP5O
Mgmt	-8.67598	-1.47724	5.8731			ATXN7L3B	down	Ataxin 7 Like 3B	lnc-SCA7	http://www.genecards.org/cgi-bin/carddisp.pl?gene=ATXN7L3B
PPP3R1	-8.63083	-1.93051	4.47075			B4GALT4	down	Beta-1,4-Galactosyltransferase 4	B4Gal-T4, beta4Gal-T4	http://www.genecards.org/cgi-bin/carddisp.pl?gene=B4GALT4
COPS5	-8.37899	-1.69282	4.94972			BCAS2	down	BCAS2, Pre-MRNA Processing Factor	SPF27, Snt309, DAM1	http://www.genecards.org/cgi-bin/carddisp.pl?gene=BCAS2
MYLK	-8.24305	1.39022	-5.92932			BID	up	BH3 Interacting Domain Death Agonist	FP497	http://www.genecards.org/cgi-bin/carddisp.pl?gene=BID
FA2H	-8.20908	-1.58358	5.18387			BUD13	down	BUD13 Homolog	Cwc26, fSAP71	http://www.genecards.org/cgi-bin/carddisp.pl?gene=BUD13
Psmc5	-8.02793	-1.64333	4.88515			C4BPA	down	Complement Component 4 Binding Protein Alpha	PRP, C4BP	http://www.genecards.org/cgi-bin/carddisp.pl?gene=C4BPA
DDX58	-7.88254	-2.08887	3.77359			CAB39	down	Calcium Binding Protein 39	CGI-66, MO25, MO25alpha	http://www.genecards.org/cgi-bin/carddisp.pl?gene=CAB39
PKN1	-7.85063	-1.81689	4.32092			CALM1	down	Calmodulin 1	CAMI, CPVT4, DD132, LQT14, PHKD, caM, calmodulin, CALML2, CALM, CAM1, CAM2, CAM3, CAMB, CAMC, CAMIII	http://www.genecards.org/cgi-bin/carddisp.pl?gene=CALM1
COL12A1	-7.77143	-1.03502	7.50847			CCPG1	down	Cell Cycle Progression 1	CPR8, CCP8, KIAA1254	http://www.genecards.org/cgi-bin/carddisp.pl?gene=CCPG1
RBMX	-7.71142	-1.41063	5.46666			CD276	up	CD276 Molecule	B7RP-2, 4Ig-B7-H3, B7-H3, B7H3	http://www.genecards.org/cgi-bin/carddisp.pl?gene=CD276
RPL21	-7.66894	-1.90843	4.01846			CD59	down	CD59 Molecule	16.3A5, 1F5, EJ16, EJ30, EL32, G344, MEM43, p18-20, protectin, MIC11, MIN1, MIN2, MIN3, MSK21, HRF-20, HRF20, MAC-IP, MACIF, MIRL	http://www.genecards.org/cgi-bin/carddisp.pl?gene=CD59
PIGT	-7.44366	-1.46008	5.09812			CDC42SE1	down	CDC42 Small Effector 1	1300002M12Rik, SCIP1, SPEC1	http://www.genecards.org/cgi-bin/carddisp.pl?gene=CDC42SE1
PAPOLB	-7.35331	-1.54403	4.76241			CDH6	down	Cadherin 6	K-Cadherin, CAD6, KCAD, cadherin-6	http://www.genecards.org/cgi-bin/carddisp.pl?gene=CDH6
ACSL4	-7.28384	-1.53923	4.73214			CHD2	up	Chromodomain Helicase DNA Binding Protein 2	EEOC, CHD-2	http://www.genecards.org/cgi-bin/carddisp.pl?gene=CHD2
EOGT	-7.23784	-1.66916	4.33622			CLCC1	down	Chloride Channel CLIC Like 1	MCLC, KIAA0761	http://www.genecards.org/cgi-bin/carddisp.pl?gene=CLCC1
NDUFA4	-6.9466	-1.02085	6.80474			CLDN1	down	Claudin 1	ILVASC, claudin-1, CLD1, SEMP1	http://www.genecards.org/cgi-bin/carddisp.pl?gene=CLDN1
CSNK2B	-6.82436	-1.77007	3.85542			CLK1	up	CDC Like Kinase 1	CLK/STY, STY, CLK	http://www.genecards.org/cgi-bin/carddisp.pl?gene=CLK1
COX1	-6.70036	1.27564	-5.25253			CMPK1	down	Cytidine/Uridine Monophosphate Kinase 1	UMP-CMPK, CMPK, CMK, UMK, UMPK, UCK, UMP/CMPK, CK	http://www.genecards.org/cgi-bin/carddisp.pl?gene=CMPK1
URB2	-6.66867	-1.16149	5.74148			COL12A1	down	Collagen Type XII Alpha 1 Chain	BA209D8.1, BTHLM2, DJ234P15.1, UCMD2, COL12A1L	http://www.genecards.org/cgi-bin/carddisp.pl?gene=COL12A1
IPO7	-6.64684	-1.46593	4.53421			COL17A1	up	Collagen Type XVII Alpha 1 Chain	BA16H23.2, BPA-2, ERED, LAD-1, BPAG2, BP180	http://www.genecards.org/cgi-bin/carddisp.pl?gene=COL17A1
ND2	-6.56315	1.04394	-6.28692			COL18A1	down	Collagen Type XVIII Alpha 1 Chain	endostatin, KNO1, KS, KNO	http://www.genecards.org/cgi-bin/carddisp.pl?gene=COL18A1
COQ3	-6.53809	-1.36566	4.7875			COPS5	down	COP9 Signalosome Subunit 5	MOV-34, CSN5, JAB1, SGN5	http://www.genecards.org/cgi-bin/carddisp.pl?gene=COPS5
HFE	-6.37343	-1.64618	3.87164			COPS6	up	COP9 Signalosome Subunit 6	H_NH0506M12.12, MOV34-34KD, CSN6, SGN6, hVIP	http://www.genecards.org/cgi-bin/carddisp.pl?gene=COPS6
BCAS2	-6.34643	-1.22793	5.16839			COPS8	down	COP9 Signalosome Subunit 8	COP9, CSN8, SGN8, hCOP9	http://www.genecards.org/cgi-bin/carddisp.pl?gene=COPS8
DHRS7	-6.32898	-1.13022	5.59978			COQ3	down	Coenzyme Q3, Methyltransferase	bA9819.1, DHHB-MT, DHHB-MTase, DHHBMT, DHHBMTASE, UG0215E05	http://www.genecards.org/cgi-bin/carddisp.pl?gene=COQ3
EIF2C1	-6.28083	-1.95519	3.21239			CPE	down	Carboxypeptidase E	CPH	http://www.genecards.org/cgi-bin/carddisp.pl?gene=CPE
TCTP	-6.26191	-1.33759	4.6815			CSNK2B	down	Casein Kinase 2 Beta	CK2B, CSK2B, CSNK2B-LY6G5B-1072, CSNK2B-LY6G5B-1103, CSNK2B-LY6G5B-532, CSNK2B-LY6G5B-560, CSNK2B-LY6G5B-562, phosvitin, CK2N, G5A	http://www.genecards.org/cgi-bin/carddisp.pl?gene=CSNK2B
ITCH	-6.24299	1.31116	-4.76143			CSRP2	down	Cysteine And Glycine Rich Protein 2	CRP2, LMO-5, LMO5, SmLIM	http://www.genecards.org/cgi-bin/carddisp.pl?gene=CSRP2
TMEM70	-6.16692	-1.11234	5.54407			CTSC	down	Cathepsin C	DPP1, HMS, JP, JPD, PDON1, PALS, PLS, CPPI, DPP-I, DPPI	http://www.genecards.org/cgi-bin/carddisp.pl?gene=CTSC
FCGRT	-6.14907	-1.30932	4.6964			CUL1	down	Cullin 1	cullin-1, CUL-1	http://www.genecards.org/cgi-bin/carddisp.pl?gene=CUL1
LAMP-1	-6.07599	-1.6167	3.75827			CXCL2	up	C-X-C Motif Chemokine Ligand 2	CINC-2a, GROb, MGSA-b, MIP-2a, MIP2, gro-beta, GRO2, MIP2-alpha, MIP2A, SCYB2	http://www.genecards.org/cgi-bin/carddisp.pl?gene=CXCL2
STRN	-5.95381	1.1037	-5.39443			CXCL8	up	C-X-C Motif Chemokine Ligand 8	NAP1, GCP1, LECT, LUCT, LYNAP, NAF, emoctakin, interleukin-8, IL8, GCP-1, MDNCF, MONAP, NAP-1, IL-8	http://www.genecards.org/cgi-bin/carddisp.pl?gene=CXCL8
SELT	-5.86845	-1.17135	5.01001			CYB5A	down	Cytochrome B5 Type A	CYB5, MCB5	http://www.genecards.org/cgi-bin/carddisp.pl?gene=CYB5A
FLOT1	-5.85894	1.03812	-5.64377			DBI	down	Diazepam Binding Inhibitor, Acyl-CoA Binding Protein	ACBP, endozepine, ACBD1, CCK-RP, EP	http://www.genecards.org/cgi-bin/carddisp.pl?gene=DBI
MTND2P8	-5.82118	-1.20605	4.82666			DDX5	down	DEAD-Box Helicase 5	p68, HUMP68, G17P1, HLR1, HELR	http://www.genecards.org/cgi-bin/carddisp.pl?gene=DDX5
FKBP7	-5.78061	-1.19655	4.83106			DDX58	down	DExD/H-Box Helicase 58	RIGI, SGMRT2, RIG-I, RLR-1, RIG-1	http://www.genecards.org/cgi-bin/carddisp.pl?gene=DDX58
CLDN1	-5.77944	-1.90203	3.03857			DHRS7	down	Dehydrogenase/Reductase 7	CGI-86, retDSR4, SDR34C1, retSDR4, DHRS7A	http://www.genecards.org/cgi-bin/carddisp.pl?gene=DHRS7
ND1	-5.76384	1.80458	-3.19401			DHX35	up	DEAH-Box Helicase 35	KAIA0875, C20orf15, DDX35	http://www.genecards.org/cgi-bin/carddisp.pl?gene=DHX35
NSUN3	-5.75684	-1.65848	3.47116			DIRAS3	down	DIRAS Family GTPase 3	ARHI, NOEY2, RHOI	http://www.genecards.org/cgi-bin/carddisp.pl?gene=DIRAS3
Ddx5	-5.71897	-1.31376	4.35312			EIF2B1	down	Eukaryotic Translation Initiation Factor 2B Subunit Alpha	EIF2B, EIF2BA	http://www.genecards.org/cgi-bin/carddisp.pl?gene=EIF2B1
B4GALT4	-5.71224	-1.4563	3.92244			EMC8	down	ER Membrane Protein Complex Subunit 8	C16orf2, C16orf4, COX4NB, NOC4, FAM158B, COX4AL	http://www.genecards.org/cgi-bin/carddisp.pl?gene=EMC8
CLCC1	-5.67923	-1.52167	3.73223			EOGT	down	EGF Domain Specific O-Linked N-Acetylglucosamine Transferase	AOS4, C3orf64, AER61, EOGT1	http://www.genecards.org/cgi-bin/carddisp.pl?gene=EOGT
RPS18	-5.56385	-1.07393	5.18081			EP300	up	E1A Binding Protein P300	KAT3B, RSTS2, p300	http://www.genecards.org/cgi-bin/carddisp.pl?gene=EP300
NCKAP1	-5.5041	-1.4919	3.68932			EWSR1	up	EWS RNA Binding Protein 1	EWS-FLI1, bK984G1.4, EWS	http://www.genecards.org/cgi-bin/carddisp.pl?gene=EWSR1
DHRS7	-5.49814	-1.36382	4.03143			EXPH5	down	Exophilin 5	SLAC2-B, exophilin-5, SLAC2B, KIAA0624	http://www.genecards.org/cgi-bin/carddisp.pl?gene=EXPH5
SLC38A7	-5.49485	-1.25852	4.36611			FA2H	down	Fatty Acid 2-Hydroxylase	FAH1, SCS7, FAXDC1, SPG35, FAAH	http://www.genecards.org/cgi-bin/carddisp.pl?gene=FA2H
ARHGAP35	-5.48614	-1.32036	4.15501			FAM210A	down	Family With Sequence Similarity 210 Member A	HsT2329, C18orf19	http://www.genecards.org/cgi-bin/carddisp.pl?gene=FAM210A
TAF5L	-5.39678	-1.32587	4.07036			FAM92A	down	Family With Sequence Similarity 92 Member A	FAM92A1	http://www.genecards.org/cgi-bin/carddisp.pl?gene=FAM92A
P2Y12R	-5.38373	-1.29672	4.15179			FBXO21	down	F-Box Protein 21	FBX21, KIAA0875	http://www.genecards.org/cgi-bin/carddisp.pl?gene=FBXO21
PRRT1	-5.32045	1.1046	-4.81664			FBXO28	down	F-Box Protein 28	Fbx28, CENP-30, KIAA0483	http://www.genecards.org/cgi-bin/carddisp.pl?gene=FBXO28
SUDS3	-5.25748	1.30009	-4.04395			FCGRT	down	Fc Fragment Of IgG Receptor And Transporter	alpha-chain, FCRN	http://www.genecards.org/cgi-bin/carddisp.pl?gene=FCGRT
TMED10	-5.25651	-1.54361	3.40534			FKBP2	down	FK506 Binding Protein 2	PPIASE, rotamase, FKBP-13, FKBP-2, FKBP13	http://www.genecards.org/cgi-bin/carddisp.pl?gene=FKBP2
TMSB4X	-5.24372	-1.21883	4.30225			FKBP7	down	FK506 Binding Protein 7	PPIASE, rotamase, FKBP23, FKBP-23, FKBP-7	http://www.genecards.org/cgi-bin/carddisp.pl?gene=FKBP7
SLC39A1	-5.24359	-1.12152	4.67541			FLOT1	down	Flotillin 1	flotillin-1	http://www.genecards.org/cgi-bin/carddisp.pl?gene=FLOT1
PRR14L	-5.20102	-1.44386	3.60216			FZD10	up	Frizzled Class Receptor 10	CD350, FZ-10, Fz10, frizzled-10, FzE7, hFz10	http://www.genecards.org/cgi-bin/carddisp.pl?gene=FZD10
GHITM	-5.14054	-1.46402	3.51125			GALNS	down	Galactosamine (N-Acetyl)-6-Sulfatase	GALNAC6S, GAS, MPS4A, N-acetylgalactosamine-6-sulfatase, chondroitinase, chondroitinsulfatase, GalN6S	http://www.genecards.org/cgi-bin/carddisp.pl?gene=GALNS
FAM210A	-5.1135	-1.09572	4.66679			GHITM	down	Growth Hormone Inducible Transmembrane Protein	HSPC282, My021, PTD010, DERP2, MICS1, TMBIM5	http://www.genecards.org/cgi-bin/carddisp.pl?gene=GHITM
MAP2K1	-5.09229	-1.42691	3.56875			GINS4	down	GINS Complex Subunit 4	SLD5	http://www.genecards.org/cgi-bin/carddisp.pl?gene=GINS4
PRSS35	-5.08907	-1.15028	4.42419			GLO1	down	Glyoxalase I	GLOD1, GLYI, HEL-S-74, aldoketomutase, methylglyoxalase	http://www.genecards.org/cgi-bin/carddisp.pl?gene=GLO1
SGOL2	-5.06916	-1.32104	3.83725			GMEB2	up	Glucocorticoid Modulatory Element Binding Protein 2	P79PIF, PIF79, GMEB-2, KIAA1269	http://www.genecards.org/cgi-bin/carddisp.pl?gene=GMEB2
RPS19	-5.06874	-1.3459	3.76605			GNAS	down	GNAS Complex Locus	AHO, C20orf45, GPSA, GSA, NESP, POH, SCG6, SgVI, GNAS1, GSP, NESP55, XLalphas	http://www.genecards.org/cgi-bin/carddisp.pl?gene=GNAS
CAB39	-5.01125	-1.37533	3.64367			GPD1L	down	Glycerol-3-Phosphate Dehydrogenase 1-Like	GPD1-L, KIAA0089	http://www.genecards.org/cgi-bin/carddisp.pl?gene=GPD1L
H3F3A	-4.99717	-1.5288	3.26869			GSN	down	Gelsolin	ADF, gelsolin, brevin, AGEL	http://www.genecards.org/cgi-bin/carddisp.pl?gene=GSN
RFTN1	-4.86734	-1.4473	3.36305			H3F3A	down	H3 Histone Family Member 3A	H3F3, H3.3A, H3.3B	http://www.genecards.org/cgi-bin/carddisp.pl?gene=H3F3A
ANKRD50	-4.86431	-1.11428	4.36544			H6PD	down	Hexose-6-Phosphate Dehydrogenase/Glucose 1-Dehydrogenase	GDH, 6-phosphogluconolactonase, CORTRD1, G6PDH	http://www.genecards.org/cgi-bin/carddisp.pl?gene=H6PD
EMC8	-4.82666	-1.18555	4.07125			HFE	down	Hemochromatosis	HH, hemochromatosis, HFE1, MVCD7, TFQTL2, HLA-H, HLAH	http://www.genecards.org/cgi-bin/carddisp.pl?gene=HFE
WDFY2	-4.78869	-1.18725	4.03343			HIVEP1	up	Human Immunodeficiency Virus Type I Enhancer Binding Protein 1	MBP-1, CRYBP1, Schnurri-1, ZAS1, ZNF40A, ZNF40, CIRIP, GAAP, PRDII-BF1, HIV-EP1	http://www.genecards.org/cgi-bin/carddisp.pl?gene=HIVEP1
RIMKLB	-4.76797	-1.29889	3.67081			IARS	up	Isoleucyl-TRNA Synthetase	ILERS, ILRS, PRO0785, IRS, GRIDHH, IARS1	http://www.genecards.org/cgi-bin/carddisp.pl?gene=IARS
Calm1	-4.76495	-1.52604	3.12243			IDO2	up	Indoleamine 2,3-Dioxygenase 2	INDOL1, IDO-2	http://www.genecards.org/cgi-bin/carddisp.pl?gene=IDO2
ANAPC13	-4.74672	-1.33295	3.56106			IGF2BP2	up	Insulin Like Growth Factor 2 MRNA Binding Protein 2	IMP-2, IMP2, VICKZ2	http://www.genecards.org/cgi-bin/carddisp.pl?gene=IGF2BP2
FBXO28	-4.70262	-1.40636	3.34382			IKBIP	up	IKBKB Interacting Protein	IKIP	http://www.genecards.org/cgi-bin/carddisp.pl?gene=IKBIP
MYO5A	-4.67371	-1.24445	3.75564			IL1A	up	Interleukin 1 Alpha	hematopoietin-1, pro-interleukin-1-alpha, IL-1A, IL1-ALPHA, IL1, IL1F1	http://www.genecards.org/cgi-bin/carddisp.pl?gene=IL1A
FKBP7	-4.67337	-1.4286	3.27128			IPO7	down	Importin 7	importin-7, RANBP7, Imp7	http://www.genecards.org/cgi-bin/carddisp.pl?gene=IPO7
BUD13	-4.62422	1.26708	-3.64952			ITCH	down	Itchy E3 Ubiquitin Protein Ligase	Itch, ADMFD, AIF4, AIP4, NAPP1	http://www.genecards.org/cgi-bin/carddisp.pl?gene=ITCH
RPL7A	-4.61666	-1.04838	4.40363			ITGAV	down	Integrin Subunit Alpha V	CD51, VTNR, MSK8, VNRA	http://www.genecards.org/cgi-bin/carddisp.pl?gene=ITGAV
TMEM30A	-4.5764	-1.52431	3.00229			KCNQ1OT1	up	KCNQ1 Opposite Strand/Antisense Transcript 1 (Non-Protein Coding)	KCNQ1-AS2, KCNQ10T1, Kncq1, KvDMR1, KvLQT1-AS, LIT1, NCRNA00012	http://www.genecards.org/cgi-bin/carddisp.pl?gene=KCNQ1OT1
MIDN	-4.5727	-1.49529	3.05807			KIAA0368	up	KIAA0368	KIAA0368, ECM29	http://www.genecards.org/cgi-bin/carddisp.pl?gene=KIAA0368
FBXO21	-4.52813	-1.15273	3.92817			KLHL11	down	Kelch Like Family Member 11		http://www.genecards.org/cgi-bin/carddisp.pl?gene=KLHL11
FKBP2	-4.51064	1.39065	-3.24356			KMT2A	up	Lysine Methyltransferase 2A	MLL/GAS7, HTRX1, MLL-AF9, MLL1A, TET1-MLL, WDSTS, MLL, ALL-1, CXXC7, HRX, MLL1, TRX1, ALL1, HTRX	http://www.genecards.org/cgi-bin/carddisp.pl?gene=KMT2A
CTSC	-4.48806	1.013	-4.43045			L1CAM	down	L1 Cell Adhesion Molecule	MASA, CD171, N-CAML1, HSAS, HSAS1, S10, SPG1, MIC5, CAML1, N-CAM-L1, NCAM-L1	http://www.genecards.org/cgi-bin/carddisp.pl?gene=L1CAM
CMPK1	-4.3863	1.31051	-3.34701			L2HGDH	down	L-2-Hydroxyglutarate Dehydrogenase	L2HGA, duranin, C14orf160	http://www.genecards.org/cgi-bin/carddisp.pl?gene=L2HGDH
CYB5A	-4.37862	-1.35963	3.22046			LAMP1	down	Lysosomal Associated Membrane Protein 1	CD107a, LAMPA, LGP120, LAMP-1	http://www.genecards.org/cgi-bin/carddisp.pl?gene=LAMP1
Rpl6	-4.37728	-1.22913	3.56128			LDAH	down	Lipid Droplet Associated Hydrolase	C2orf43, hLDAH	http://www.genecards.org/cgi-bin/carddisp.pl?gene=LDAH
EXPH5	-4.31045	1.26812	-3.39909			LNPEP	down	Leucyl And Cystinyl Aminopeptidase	PLAP, CAP, IRAP, otase, oxytocinase, vasopressinase, P-LAP	http://www.genecards.org/cgi-bin/carddisp.pl?gene=LNPEP
SLC16A1	-4.29351	-1.005	4.27216			LRCH1	up	Leucine Rich Repeats And Calponin Homology Domain Containing 1	CHDC1, NP81, KIAA1016	http://www.genecards.org/cgi-bin/carddisp.pl?gene=LRCH1
C4BPA	-4.28661	1.08632	-3.94599			LRP2	up	LDL Receptor Related Protein 2	megalin, DBS, GP330, LRP-2	http://www.genecards.org/cgi-bin/carddisp.pl?gene=LRP2
COL12A1	-4.26414	-1.1107	3.83916			MAGT1	down	Magnesium Transporter 1	IAP, MRX95, OST3B, PRO0756, XMEN, bA217H1.1, IAG2, MagT1	http://www.genecards.org/cgi-bin/carddisp.pl?gene=MAGT1
L1CAM	-4.23175	-1.30476	3.24331			MALAT1	up	Metastasis Associated Lung Adenocarcinoma Transcript 1 (Non-Protein Coding)	hepcarcin, HCN, LINC00047, NCRNA00047, NEAT2, PRO2853	http://www.genecards.org/cgi-bin/carddisp.pl?gene=MALAT1
C6orf35	-4.23086	-1.14204	3.70467			MAP1B	up	Microtubule Associated Protein 1B	FUTSCH, MAP5, PPP1R102, MAP-1B	http://www.genecards.org/cgi-bin/carddisp.pl?gene=MAP1B
MTND2P28	-4.20266	-1.2974	3.23929			MAP2K1	down	Mitogen-Activated Protein Kinase Kinase 1	CFC3, MAPKK1, PRKMK1, MEK1, MKK1	http://www.genecards.org/cgi-bin/carddisp.pl?gene=MAP2K1
NOA1	-4.18735	-1.21771	3.4387			MAPK1IP1L	down	Mitogen-Activated Protein Kinase 1 Interacting Protein 1 Like	MISS, c14_5346, C14orf32	http://www.genecards.org/cgi-bin/carddisp.pl?gene=MAPK1IP1L
GPD1L	-4.16344	1.19829	-3.4745			MBNL3	down	Muscleblind Like Splicing Regulator 3	MBLX, CHCR, MBLX39, MBXL	http://www.genecards.org/cgi-bin/carddisp.pl?gene=MBNL3
PCDH7	-4.13745	-1.2505	3.30864			MFF	up	Mitochondrial Fission Factor	EMPF2, GL004, C2orf33	http://www.genecards.org/cgi-bin/carddisp.pl?gene=MFF
RBM12	-4.13325	-1.35606	3.04799			MFHAS1	up	Malignant Fibrous Histiocytoma Amplified Sequence 1	LRRC65, MASL1	http://www.genecards.org/cgi-bin/carddisp.pl?gene=MFHAS1
SMAD6	-4.12294	1.09651	-3.76005			MGMT	down	O-6-Methylguanine-DNA Methyltransferase	O-6-methylguanine-DNA-alkyltransferase	http://www.genecards.org/cgi-bin/carddisp.pl?gene=MGMT
MST4	-4.11584	-1.34781	3.05373			MIDN	down	Midnolin	midnolin	http://www.genecards.org/cgi-bin/carddisp.pl?gene=MIDN
ANKRD6	-4.06903	-1.35409	3.005			MMP7	down	Matrix Metallopeptidase 7	matrilysin, PUMP-1, matrin, MPSL1, MMP-7, PUMP1	http://www.genecards.org/cgi-bin/carddisp.pl?gene=MMP7
TPM4	-4.06486	1.17404	-3.46228			MRPS16	up	Mitochondrial Ribosomal Protein S16	CGI-132, COXPD2, MRP-S16, RPMS16, S16mt	http://www.genecards.org/cgi-bin/carddisp.pl?gene=MRPS16
GALNS	-4.0622	-1.25228	3.24385			MRPS28	down	Mitochondrial Ribosomal Protein S28	HSPC007, MRP-S28, MRP-S35, MRPS35, S28mt, S35mt	http://www.genecards.org/cgi-bin/carddisp.pl?gene=MRPS28
C2orf43	-4.04126	-1.17121	3.45051			MT-CO1	down	Mitochondrially Encoded Cytochrome C Oxidase I	COX1, MTCO1, COI, COXI	http://www.genecards.org/cgi-bin/carddisp.pl?gene=MT-CO1
RPL36a	-4.0299	-1.09653	3.67513			MT-CO2	down	Mitochondrially Encoded Cytochrome C Oxidase II	COX2, MTCO2, COII, COXII	http://www.genecards.org/cgi-bin/carddisp.pl?gene=MT-CO2
PTPRK	-4.02914	-1.29424	3.11314			MTMR12	down	Myotubularin Related Protein 12	PIP3AP, 3-PAP, KIAA1682	http://www.genecards.org/cgi-bin/carddisp.pl?gene=MTMR12
L2HGDH	-4.01841	1.00873	-3.98365			MT-ND1	down	Mitochondrially Encoded NADH:Ubiquinone Oxidoreductase Core Subunit 1	ND1, MTND1, NADH1	http://www.genecards.org/cgi-bin/carddisp.pl?gene=MT-ND1
CD59	-4.0116	1.03188	-3.88766			MT-ND2	down	Mitochondrially Encoded NADH:Ubiquinone Oxidoreductase Core Subunit 2	MTND2, ND2, NADH2	http://www.genecards.org/cgi-bin/carddisp.pl?gene=MT-ND2
XPO6	-3.98973	-1.16361	3.42876			MTND2P28	down	Mitochondrially Encoded NADH:Ubiquinone Oxidoreductase Core Subunit 2 Pseudogene 28		http://www.genecards.org/cgi-bin/carddisp.pl?gene=MTND2P28
FAM92A1	-3.97541	1.28076	-3.10395			MTND2P8	down	Mitochondrially Encoded NADH:Ubiquinone Oxidoreductase Core Subunit 2 Pseudogene 8		http://www.genecards.org/cgi-bin/carddisp.pl?gene=MTND2P8
MMP7	-3.97279	-1.02488	3.87635			MTUS1	down	Microtubule Associated Tumor Suppressor 1	GK1, ICIS, MP44, ATBP, MTSG1, KIAA1288, ATIP	http://www.genecards.org/cgi-bin/carddisp.pl?gene=MTUS1
COPS8	-3.95146	-1.31271	3.01015			MYCBP2	up	MYC Binding Protein 2, E3 Ubiquitin Protein Ligase	Highwire, Myc-bp2, Phr, PAM, KIAA0916	http://www.genecards.org/cgi-bin/carddisp.pl?gene=MYCBP2
RAB11A	-3.92691	-1.10921	3.54028			MYL6	down	Myosin Light Chain 6	ESMLC, LC17-GI, LC17-NM, LC17A, LC17B, MLC1SM, MLC3NM, MLC3SM, LC17, MLC-3	http://www.genecards.org/cgi-bin/carddisp.pl?gene=MYL6
ALDH1B1	-3.91548	1.06989	-3.65971			MYLK	down	Myosin Light Chain Kinase	AAT7, MLCK108, MLCK210, MSTP083, telokin, KRP, MLCK, MLCK1, MYLK1, smMLCK	http://www.genecards.org/cgi-bin/carddisp.pl?gene=MYLK
GNAS	-3.91477	-1.0785	3.62985			MYO5A	down	Myosin VA	myoxin, GS1, MYO5, MYR12, myosin-12, myosin-Va, MYH12	http://www.genecards.org/cgi-bin/carddisp.pl?gene=MYO5A
ANTXR2	-3.91218	-1.18795	3.29322			NACA	down	Nascent Polypeptide-Associated Complex Alpha Subunit	HSD48, NACA1, NAC-alpha, skNAC, Alpha-NAC	http://www.genecards.org/cgi-bin/carddisp.pl?gene=NACA
RPN2	-3.8969	-1.07406	3.62821			NCK2	up	NCK Adaptor Protein 2	NCKbeta, GRB4, Nck-2	http://www.genecards.org/cgi-bin/carddisp.pl?gene=NCK2
RTN4	-3.88269	-1.27842	3.03711			NCKAP1	down	NCK Associated Protein 1	NAP1, NAP125, HEM2, p125Nap1, KIAA0587	http://www.genecards.org/cgi-bin/carddisp.pl?gene=NCKAP1
ANAPC11	-3.85901	1.0401	-3.71024			NDUFA4	down	NDUFA4, Mitochondrial Complex Associated	CI-9k, MLRQ, CI-MLRQ	http://www.genecards.org/cgi-bin/carddisp.pl?gene=NDUFA4
MTMR12	-3.84203	-1.05848	3.62977			NFAT5	up	Nuclear Factor Of Activated T-Cells 5	NFATL1, NFATZ, OREBP, NF-AT5, TONEBP, KIAA0827	http://www.genecards.org/cgi-bin/carddisp.pl?gene=NFAT5
TRIM59	-3.8411	1.21951	-3.14971			NFKBIA	up	NFKB Inhibitor Alpha	MAD3, MAD-3, ikB-alpha, NFKBI, I-kappa-B-alpha, IKBA, IkappaBalpha	http://www.genecards.org/cgi-bin/carddisp.pl?gene=NFKBIA
ATP5O	-3.82829	-1.08618	3.52454			NOA1	down	Nitric Oxide Associated 1	MTG3, hAtNOS1, hNOA1, mAtNOS1, C4orf14	http://www.genecards.org/cgi-bin/carddisp.pl?gene=NOA1
DIRAS3	-3.82292	-1.0554	3.62225			NR6A1	up	Nuclear Receptor Subfamily 6 Group A Member 1	CT150, GCNF1, NR61, GCNF, RTR, hGCNF, hRTR	http://www.genecards.org/cgi-bin/carddisp.pl?gene=NR6A1
AGPS	-3.80536	-1.12203	3.39149			NSUN3	down	NOP2/Sun RNA Methyltransferase Family Member 3	MST077, MSTP077	http://www.genecards.org/cgi-bin/carddisp.pl?gene=NSUN3
ABCA1	-3.78022	-1.11455	3.3917			OBSCN	up	Obscurin, Cytoskeletal Calmodulin And Titin-Interacting RhoGEF	ARHGEF30, UNC89, obscurin, obscurin-MLCK, KIAA1556, KIAA1639, Obscurin-RhoGEF	http://www.genecards.org/cgi-bin/carddisp.pl?gene=OBSCN
CPE	-3.77642	-1.19469	3.16101			OGT	up	O-Linked N-Acetylglucosamine (GlcNAc) Transferase	HINCUT-1, HRNT1, O-GLCNAC	http://www.genecards.org/cgi-bin/carddisp.pl?gene=OGT
TFDP2	-3.76301	1.20042	-3.13474			OSR1	up	Odd-Skipped Related Transciption Factor 1	ODD	http://www.genecards.org/cgi-bin/carddisp.pl?gene=OSR1
COL18A1	-3.76117	-1.02126	3.68288			P2RY12	down	Purinergic Receptor P2Y12	BDPLT8, P2Y(12)R, ADPG-R, HORK3, P2T(AC), P2Y(AC), P2Y(ADP), P2Y(cyc), P2Y12, SP1999	http://www.genecards.org/cgi-bin/carddisp.pl?gene=P2RY12
SERPINI1	-3.75063	-1.1057	3.39208			PAN2	up	PAN2 Poly(A) Specific Ribonuclease Subunit	USP52, KIAA0710, hPan2	http://www.genecards.org/cgi-bin/carddisp.pl?gene=PAN2
SNX7	-3.71645	-1.18912	3.12537			PAPOLB	down	Poly(A) Polymerase Beta	TPAP, PAP-beta, PAPT	http://www.genecards.org/cgi-bin/carddisp.pl?gene=PAPOLB
Csrp2	-3.66512	1.07987	-3.39403			PARL	down	Presenilin Associated Rhomboid Like	PRO2207, PSARL1, PSENIP2, RHBDS1, PSARL	http://www.genecards.org/cgi-bin/carddisp.pl?gene=PARL
CCPG1	-3.63354	-1.06734	3.4043			PCDH7	down	Protocadherin 7	PPP1R120, protocadherin-7, BH-Pcdh, BHPCDH	http://www.genecards.org/cgi-bin/carddisp.pl?gene=PCDH7
MTUS1	-3.58216	1.03051	-3.47609			PFKM	down	Phosphofructokinase, Muscle	phosphohexokinase, ATP-PFK, 6-phosphofructo-1-kinase, GSD7, PFK-1, PFK1, PFKA, PPP1R122, phosphofructokinase-M, PFKX, PFK-A, PFK-M	http://www.genecards.org/cgi-bin/carddisp.pl?gene=PFKM
RPL32	-3.57918	1.11842	-3.20022			PGRMC1	down	Progesterone Receptor Membrane Component 1	MPR, HPR6.6, PGRMC	http://www.genecards.org/cgi-bin/carddisp.pl?gene=PGRMC1
CCPG1	-3.55689	-1.17145	3.03632			PIGT	down	Phosphatidylinositol Glycan Anchor Biosynthesis Class T	CGI-06, MCAHS3, NDAP, PNH2	http://www.genecards.org/cgi-bin/carddisp.pl?gene=PIGT
PGRMC1	-3.51094	-1.01035	3.47498			PIK3AP1	up	Phosphoinositide-3-Kinase Adaptor Protein 1	BCAP	http://www.genecards.org/cgi-bin/carddisp.pl?gene=PIK3AP1
PTGR2	-3.50662	-1.16701	3.00478			PKN1	down	Protein Kinase N1	PAK-1, DBK, PKN-ALPHA, PRKCL1, PAK1, PKN, PRK1	http://www.genecards.org/cgi-bin/carddisp.pl?gene=PKN1
ATXN7L3B	-3.467	1.00746	-3.44132			PLEKHD1	up	Pleckstrin Homology And Coiled-Coil Domain Containing D1	UPF0639	http://www.genecards.org/cgi-bin/carddisp.pl?gene=PLEKHD1
KLHL11	-3.45944	-1.02795	3.36537			PLOD2	down	Procollagen-Lysine,2-Oxoglutarate 5-Dioxygenase 2	LH2, BRKS2, TLH	http://www.genecards.org/cgi-bin/carddisp.pl?gene=PLOD2
APP	-3.4204	-1.04593	3.2702			PPP1R35	up	Protein Phosphatase 1 Regulatory Subunit 35	C7orf47	http://www.genecards.org/cgi-bin/carddisp.pl?gene=PPP1R35
PTPN11	-3.37859	-1.01878	3.31632			PPP3R1	down	Protein Phosphatase 3 Regulatory Subunit B, Alpha	CNA2, CALNB1, CNB1, CNB	http://www.genecards.org/cgi-bin/carddisp.pl?gene=PPP3R1
EIF2B1	-3.37686	1.04244	-3.23938			PRDX4	down	Peroxiredoxin 4	AOE372, HEL-S-97n, PRX-4, peroxiredoxin-4, prx-IV, AOE37-2	http://www.genecards.org/cgi-bin/carddisp.pl?gene=PRDX4
H6PD	-3.36747	1.02628	-3.28125			PRR14L	down	Proline Rich 14 Like	C22orf30	http://www.genecards.org/cgi-bin/carddisp.pl?gene=PRR14L
GSN	-3.36487	-1.09925	3.06106			PRRT1	down	Proline Rich Transmembrane Protein 1	IFITMD7, C6orf31, DSPD1, NG5	http://www.genecards.org/cgi-bin/carddisp.pl?gene=PRRT1
PFKM	-3.35673	-1.03123	3.25508			PRSS35	down	Protease, Serine 35	dJ223E3.1, C6orf158	http://www.genecards.org/cgi-bin/carddisp.pl?gene=PRSS35
ITGAV	-3.33462	-1.0739	3.10514			PSMA3	down	Proteasome Subunit Alpha 3	HC8, PSC3, PSC8	http://www.genecards.org/cgi-bin/carddisp.pl?gene=PSMA3
PRDX4	-3.32198	-1.08402	3.06451			PSMC5	down	Proteasome 26S Subunit, ATPase 5	TRIP1, S8, SUG-1, TBP10, SUG1, p45/SUG, P45	http://www.genecards.org/cgi-bin/carddisp.pl?gene=PSMC5
TXNDC11	-3.30305	1.03889	-3.17939			PTBP2	up	Polypyrimidine Tract Binding Protein 2	PTB, brPTB, nPTB, PTBLP	http://www.genecards.org/cgi-bin/carddisp.pl?gene=PTBP2
MBNL3	-3.28331	-1.01535	3.23368			PTGR2	down	Prostaglandin Reductase 2	PGR2, PRG-2, 15-oxoprostaglandin-delta13-reductase, HEL-S-298, ZADH1	http://www.genecards.org/cgi-bin/carddisp.pl?gene=PTGR2
KLIP-1	-3.27823	-1.00808	3.25197			PTPN11	down	Protein Tyrosine Phosphatase, Non-Receptor Type 11	BPTP3, CFC, JMML, METCDS, SHP2, PTP-1D, PTP-2C, PTP2C, SH-PTP2, SH-PTP3, SHP-2, SHPTP2, NS1	http://www.genecards.org/cgi-bin/carddisp.pl?gene=PTPN11
ATP2B1	-3.27475	-1.06994	3.06068			PTPRK	down	Protein Tyrosine Phosphatase, Receptor Type K	R-PTP-kappa, PTPK	http://www.genecards.org/cgi-bin/carddisp.pl?gene=PTPRK
GLO1	-3.27218	-1.06362	3.07647			PUS7	up	Pseudouridylate Synthase 7 (Putative)	KIAA1897	http://www.genecards.org/cgi-bin/carddisp.pl?gene=PUS7
CDH6	-3.23255	-1.03711	3.11688			RAB11A	down	RAB11A, Member RAS Oncogene Family	rab-11, YL8, RAB11	http://www.genecards.org/cgi-bin/carddisp.pl?gene=RAB11A
AGPAT4	-3.22657	-1.07037	3.01443			RBM12	down	RNA Binding Motif Protein 12	HRIHFB2091, SWAN, KIAA0765	http://www.genecards.org/cgi-bin/carddisp.pl?gene=RBM12
NACA	-3.20852	1.01149	-3.17208			RBMX	down	RNA Binding Motif Protein, X-Linked	HNRNPG, MRXS11, RBMXRT, RNMX, hnRNP-G, HNRPG, RBMXP1	http://www.genecards.org/cgi-bin/carddisp.pl?gene=RBMX
APP	-3.1966	-1.04922	3.04666			RFTN1	down	Raftlin, Lipid Raft Linker 1	PIB10, RAFTLIN, KIAA0084, PIG9, MIG2	http://www.genecards.org/cgi-bin/carddisp.pl?gene=RFTN1
CUL1	-3.18823	1.05211	-3.03031			RIMKLB	down	Ribosomal Modification Protein RimK Like Family Member B	NAAGS, NAAGS-I, FAM80B, KIAA1238	http://www.genecards.org/cgi-bin/carddisp.pl?gene=RIMKLB
LNPEP	-3.16979	1.02545	-3.09112			RLBP1	up	Retinaldehyde Binding Protein 1	CRALBP	http://www.genecards.org/cgi-bin/carddisp.pl?gene=RLBP1
RYBP	-3.12236	-1.00439	3.10871			RPL21	down	Ribosomal Protein L21	L21, HYPT12	http://www.genecards.org/cgi-bin/carddisp.pl?gene=RPL21
PSMA3	-3.11292	-1.00486	3.09786			RPL32	down	Ribosomal Protein L32	L32, PP9932	http://www.genecards.org/cgi-bin/carddisp.pl?gene=RPL32
DBI	-3.0625	1.01263	-3.0243			RPL36A	down	Ribosomal Protein L36a	MIG6, L36A, L44L, RPL44	http://www.genecards.org/cgi-bin/carddisp.pl?gene=RPL36A
MAPK1IP1L	-3.05815	-1.01696	3.00716			RPL6	down	Ribosomal Protein L6	L6, SHUJUN-2, TAXREB107, TXREB1	http://www.genecards.org/cgi-bin/carddisp.pl?gene=RPL6
PLOD2	-2.52459	-1.31428	1.92089			RPL7A	down	Ribosomal Protein L7a	L7A, TRUP, SURF3, SURF-3, ;	http://www.genecards.org/cgi-bin/carddisp.pl?gene=RPL7A
PAN2	3.09755	-1.02283	-3.02842			RPN2	down	Ribophorin II	RPN-II, RIBIIR, RPNII, SWP1, ribophorin-2	http://www.genecards.org/cgi-bin/carddisp.pl?gene=RPN2
TNFAIP3	3.15404	1.0205	3.09068			RPS18	down	Ribosomal Protein S18	HKE3, KE-3, KE3, S18, D6S218E	http://www.genecards.org/cgi-bin/carddisp.pl?gene=RPS18
BID	3.16069	1.03367	3.05774			RPS19	down	Ribosomal Protein S19	DBA, DBA1, S19	http://www.genecards.org/cgi-bin/carddisp.pl?gene=RPS19
OGT	3.18755	-1.03208	-3.08846			RPS23	up	Ribosomal Protein S23	S23	http://www.genecards.org/cgi-bin/carddisp.pl?gene=RPS23
OGT	3.21252	1.0552	3.04445			RTN4	down	Reticulon 4	NSP, ASY, NI220/250, NOGO-A, NOGOC, NSP-CL, Nbla00271, Nbla10545, Nogo-B, Nogo-C, RTN-X, RTN4-A, RTN4-B1, RTN4-B2, RTN4-C, foocen, reticulon-4, NOGO, KIAA0886, Reticulon-5	http://www.genecards.org/cgi-bin/carddisp.pl?gene=RTN4
NFKBIA	3.21907	-1.01531	-3.17052			RYBP	down	RING1 And YY1 Binding Protein	AAP1, APAP-1, DEDAF, YEAF1	http://www.genecards.org/cgi-bin/carddisp.pl?gene=RYBP
IDO2	3.24539	-1.03503	-3.13554			SAC3D1	up	SAC3 Domain Containing 1	HSU79266, SHD1	http://www.genecards.org/cgi-bin/carddisp.pl?gene=SAC3D1
OSR1	3.25353	1.00708	3.23066			SCAF8	up	SR-Related CTD Associated Factor 8	KIAA1116, RBM16, CCAP7	http://www.genecards.org/cgi-bin/carddisp.pl?gene=SCAF8
KCNQ1OT1	3.37209	1.03749	3.25025			SCUBE3	up	Signal Peptide, CUB Domain And EGF Like Domain Containing 3	CEGF3	http://www.genecards.org/cgi-bin/carddisp.pl?gene=SCUBE3
NFKBIA	3.41851	1.01037	3.38341			SELENOK	down	Selenoprotein K	HSPC297, SELK, HSPC030	http://www.genecards.org/cgi-bin/carddisp.pl?gene=SELENOK
NR6A1	3.51663	1.04265	3.37279			SELENOT	down	Selenoprotein T	SELT	http://www.genecards.org/cgi-bin/carddisp.pl?gene=SELENOT
CLK1	3.57307	1.1543	3.09546			SERPINI1	down	Serpin Family I Member 1	neuroserpin, PI12, PI-12	http://www.genecards.org/cgi-bin/carddisp.pl?gene=SERPINI1
MFF	3.57406	-1.01349	-3.52647			SGO2	down	Shugoshin 2	TRIPIN, SGOL2, Shugoshin-2	http://www.genecards.org/cgi-bin/carddisp.pl?gene=SGO2
IKBIP	3.61366	-1.11191	-3.24996			SH3RF2	up	SH3 Domain Containing Ring Finger 2	HEPP1, RNF158, POSHER, PPP1R39	http://www.genecards.org/cgi-bin/carddisp.pl?gene=SH3RF2
RPS23	3.61949	-1.18236	-3.06123			SLC16A1	down	Solute Carrier Family 16 Member 1	MCT1, MCT, HHF7, MCT1D	http://www.genecards.org/cgi-bin/carddisp.pl?gene=SLC16A1
SCAF8	3.77761	1.04795	3.60474			SLC25A27	up	Solute Carrier Family 25 Member 27	UCP4	http://www.genecards.org/cgi-bin/carddisp.pl?gene=SLC25A27
IGF2BP2	3.78522	1.15137	3.28758			SLC34A3	up	Solute Carrier Family 34 Member 3	HHRH, NPTIIc, naPi-2c, NPT2C	http://www.genecards.org/cgi-bin/carddisp.pl?gene=SLC34A3
MFHAS1	3.79577	-1.10562	-3.43315			SLC38A2	down	Solute Carrier Family 38 Member 2	PRO1068, ATA2, SAT2, SNAT2, KIAA1382	http://www.genecards.org/cgi-bin/carddisp.pl?gene=SLC38A2
SLC39A10	3.80254	-1.24771	-3.04762			SLC38A7	down	Solute Carrier Family 38 Member 7	SNAT7	http://www.genecards.org/cgi-bin/carddisp.pl?gene=SLC38A7
PLEKHD1	3.8168	-1.26802	-3.01006			SLC39A1	down	Solute Carrier Family 39 Member 1	IRT1, ZIRTL, ZIP1, ZIP-1, hZIP1	http://www.genecards.org/cgi-bin/carddisp.pl?gene=SLC39A1
CLK1	3.89149	1.16808	3.33152			SLC39A10	up	Solute Carrier Family 39 Member 10	LZT-Hs2, ZIP-10, KIAA1265, ZIP10	http://www.genecards.org/cgi-bin/carddisp.pl?gene=SLC39A10
SLC34A3	3.91306	1.27438	3.07056			SLC4A7	up	Solute Carrier Family 4 Member 7	BT, NBC2, NBCN1, SLC4A6, NBC3, SBC2, NBC2B	http://www.genecards.org/cgi-bin/carddisp.pl?gene=SLC4A7
TTLL5	3.93555	1.03333	3.80861			SLC5A3	up	Solute Carrier Family 5 Member 3	SMIT2, BCW2, SMIT, SMIT1	http://www.genecards.org/cgi-bin/carddisp.pl?gene=SLC5A3
LRCH1	3.95606	1.0513	3.76303			SLMAP	up	Sarcolemma Associated Protein	KIAA1601, SLAP	http://www.genecards.org/cgi-bin/carddisp.pl?gene=SLMAP
EP300	3.97649	1.06439	3.73592			SMAD6	down	SMAD Family Member 6	AOVD2, HsT17432, MADH7, MADH6, Smad6, hSMAD6	http://www.genecards.org/cgi-bin/carddisp.pl?gene=SMAD6
DHX35	3.97762	-1.08338	-3.67149			SMN1	down	Survival Of Motor Neuron 1, Telomeric	SMA3, gemin-1, BCD541, GEMIN1, SMA2, SMA4, T-BCD541, TDRD16A, SMA, SMA@, SMN, SMNT, SMNC, SMA1	http://www.genecards.org/cgi-bin/carddisp.pl?gene=SMN1
MYCBP2	3.98243	-1.06508	-3.73908			SMS	down	Spermine Synthase	SPS, SRS, MRSR, SPMSY	http://www.genecards.org/cgi-bin/carddisp.pl?gene=SMS
KMT2A	4.09856	1.25772	3.25872			SNX7	down	Sorting Nexin 7		http://www.genecards.org/cgi-bin/carddisp.pl?gene=SNX7
Ewsr1	4.19688	1.27836	3.28301			SPON1	up	Spondin 1	VSGP/F-spondin, f-spondin, spondin-1, KIAA0762, VSGP	http://www.genecards.org/cgi-bin/carddisp.pl?gene=SPON1
NFAT5	4.22651	1.06756	3.95902			STK26	down	Serine/Threonine Kinase 26	MASK, MST4, MST-4	http://www.genecards.org/cgi-bin/carddisp.pl?gene=STK26
KIAA0368	4.25498	1.1943	3.56274			STRN	down	Striatin	striatin, PPP2R6A, SG2NA, STRN1	http://www.genecards.org/cgi-bin/carddisp.pl?gene=STRN
VPS13A	4.33662	1.24841	3.47371			SUDS3	down	SDS3 Homolog, SIN3A Corepressor Complex Component	SAP45, SDS3	http://www.genecards.org/cgi-bin/carddisp.pl?gene=SUDS3
ACO1	4.39657	1.14017	3.85605			TAF5L	down	TATA-Box Binding Protein Associated Factor 5 Like	PAF65-beta, PAF65B	http://www.genecards.org/cgi-bin/carddisp.pl?gene=TAF5L
CXCL8	4.43576	1.22446	3.62264			TFDP2	down	Transcription Factor Dp-2	DP2	http://www.genecards.org/cgi-bin/carddisp.pl?gene=TFDP2
RLBP1	4.44673	1.23088	3.61264			THRAP3	up	Thyroid Hormone Receptor Associated Protein 3	TRAP150	http://www.genecards.org/cgi-bin/carddisp.pl?gene=THRAP3
NFKBIA	4.46259	-1.05764	-4.21939			TMED10	down	Transmembrane P24 Trafficking Protein 10	p23, P24(DELTA), p24d1, S31I125, S31III125, TMP21, Tmp-21-I, p24delta, p24delta1	http://www.genecards.org/cgi-bin/carddisp.pl?gene=TMED10
USP31	4.52977	-1.35402	-3.34542			TMEM242	down	Transmembrane Protein 242	BM033, C6orf35	http://www.genecards.org/cgi-bin/carddisp.pl?gene=TMEM242
SPON1	4.55067	1.43243	3.17689			TMEM30A	down	Transmembrane Protein 30A	C6orf67, CDC50A	http://www.genecards.org/cgi-bin/carddisp.pl?gene=TMEM30A
SLC25A27	4.55122	1.07936	4.21657			TMEM70	down	Transmembrane Protein 70	MC5DN2	http://www.genecards.org/cgi-bin/carddisp.pl?gene=TMEM70
TNFAIP3	4.58614	1.17681	3.89708			TMSB4X	down	Thymosin Beta 4, X-Linked	FX, PTMB4, TMSB4, TB4X, THYB4	http://www.genecards.org/cgi-bin/carddisp.pl?gene=TMSB4X
ZC3H7A	4.61437	1.12505	4.10149			TNFAIP3	up	TNF Alpha Induced Protein 3	A20, TNFA1P2, OTUD7C, AISBL	http://www.genecards.org/cgi-bin/carddisp.pl?gene=TNFAIP3
PIK3AP1	4.681	1.1181	4.18656			TPM4	down	Tropomyosin 4	HEL-S-108, TM30p1, Tropomyosin-4	http://www.genecards.org/cgi-bin/carddisp.pl?gene=TPM4
MAP1B	4.78257	1.2462	3.83772			TPT1	down	Tumor Protein, Translationally-Controlled 1	p23, fortilin, p02, HRF, TCTP	http://www.genecards.org/cgi-bin/carddisp.pl?gene=TPT1
THRAP3	4.83307	1.4114	3.4243			TRA2A	down	Transformer 2 Alpha Homolog	AWMS1, HSU53209, Tra2alpha, TRA2-alpha	http://www.genecards.org/cgi-bin/carddisp.pl?gene=TRA2A
PPP1R35	4.84324	1.08162	4.47778			TRIM59	down	Tripartite Motif Containing 59	MRF1, IFT80L, TRIM57, RNF104, TSBF1	http://www.genecards.org/cgi-bin/carddisp.pl?gene=TRIM59
IL8	4.88431	-1.09857	-4.44606			TTLL5	up	Tubulin Tyrosine Ligase Like 5	KIAA0998, CORD19, STAMP	http://www.genecards.org/cgi-bin/carddisp.pl?gene=TTLL5
SLC5A3	4.90015	1.16623	4.20172			TXNDC11	down	Thioredoxin Domain Containing 11	EFP1	http://www.genecards.org/cgi-bin/carddisp.pl?gene=TXNDC11
COPS6	4.97117	1.12272	4.4278			URB2	down	URB2 Ribosome Biogenesis 2 Homolog (S. Cerevisiae)	KIAA0133, NET10, NPA2	http://www.genecards.org/cgi-bin/carddisp.pl?gene=URB2
SAC3D1	5.00822	-1.44848	-3.45757			USP31	up	Ubiquitin Specific Peptidase 31	KIAA1203	http://www.genecards.org/cgi-bin/carddisp.pl?gene=USP31
IL1A	5.06227	1.34903	3.75252			VPS13A	up	Vacuolar Protein Sorting 13 Homolog A	chorein, CHAC, KIAA0986	http://www.genecards.org/cgi-bin/carddisp.pl?gene=VPS13A
VPS13D	5.08374	1.10828	4.58704			VPS13D	up	Vacuolar Protein Sorting 13 Homolog D	KIAA0453	http://www.genecards.org/cgi-bin/carddisp.pl?gene=VPS13D
MRPS16	5.17636	-1.04615	-4.948			WDFY2	down	WD Repeat And FYVE Domain Containing 2	PROF, WDF2, ZFYVE22	http://www.genecards.org/cgi-bin/carddisp.pl?gene=WDFY2
COL17A1	5.1986	-1.13814	-4.56762			XPO6	down	Exportin 6	EXP6, exportin-6, RANBP20, KIAA0370	http://www.genecards.org/cgi-bin/carddisp.pl?gene=XPO6
SLC4A7	5.27619	1.07699	4.89901			YIPF3	down	Yip1 Domain Family Member 3	KLIP1, FinGER3, dJ337H4.3, C6orf109	http://www.genecards.org/cgi-bin/carddisp.pl?gene=YIPF3
MALAT1	5.3031	1.45989	3.63254			ZC3H7A	up	Zinc Finger CCCH-Type Containing 7A	HSPC055, ZC3H7, ZC3HDC7	http://www.genecards.org/cgi-bin/carddisp.pl?gene=ZC3H7A
ASXL1	5.31421	1.16703	4.55361
NCK2	5.47973	-1.07586	-5.09336
COPS6	5.51796	1.65675	3.33058
PUS7	5.58405	-1.44608	-3.8615
OBSCN	5.87824	1.17914	4.9852
LRP2	6.23091	1.69403	3.67817
SLMAP	6.59936	1.54412	4.27386
SLMAP	6.9099	1.33671	5.16932
PTBP2	7.08451	1.32399	5.35087
CHD2	7.32781	1.94429	3.76889
FZD10	7.54108	-1.45953	-5.16677
HIVEP1	7.5602	1.36259	5.5484
GMEB2	7.70832	1.28202	6.01262
CXCL2	7.75741	-1.16166	-6.67789
CXCL2	8.62952	-1.3636	-6.32848
SCUBE3	9.46571	1.3476	7.02412
CD276	10.1293	1.99362	5.08084
SH3RF2	13.8574	-1.45928	-9.49604
IARS	96.0661	28.7436	3.34217

## Sheet: H-E2
Supplementary file S2; Differential expressed genes (DEGs) for comparison of H-E2 vs. Control at 2 hours.
&FC=fold change of differential expressed genes (ratio treatment over control, p<0.05). DEGs with a FC >3 (up-regulated) or <-3 (down-regulated) were selected. DEGs that also responded to ETEC alone were only selected for functional analysis in case a 3-fold higher or lower regulation was measured than in the comparison of ETEC versus control cells. Note that only genes that did not responded (no…
#DEG; HUGO gene-symbols are used for abbreviations of genes.
$E=ETEC, Control = IPECJ2 cells not challenged with ETEC or algae extracts.
#Genelist used for functional analysis
&FC of DEG's					#Genelist of comparison H-E2 vs. Control at 2 hours (n=409).
#DEG	FC H-E2 vs.Control	FC E2 vs.Control $			HUGO gene-symbol	regulation	Full Name	Aliases	GeneCards URL
AAR2	-3.57653	-1.09704			AAR2	down	AAR2 Splicing Factor Homolog	CGI-23, C20orf4	http://www.genecards.org/cgi-bin/carddisp.pl?gene=AAR2
ABCA1	3.65028	1.08051			ABCA1	up	ATP Binding Cassette Subfamily A Member 1	TGD, membrane-bound, HDLDT1, ABC1, ABC-1, CERP	http://www.genecards.org/cgi-bin/carddisp.pl?gene=ABCA1
ABCB4	-4.31424	1.30521			ABCB4	down	ATP Binding Cassette Subfamily B Member 4	GBD1, ICP3, ABC21, MDR2, MDR2/3, PFIC-3, MDR3, PGY3	http://www.genecards.org/cgi-bin/carddisp.pl?gene=ABCB4
ACO1	4.34793	1.14017			ACO1	up	Aconitase 1	ACONS, HEL60, IREBP, IREBP1, IREB1, IRP1, Aconitase	http://www.genecards.org/cgi-bin/carddisp.pl?gene=ACO1
ACO2	-4.94304	1.11788			ACO2	down	Aconitase 2	Aconitase, ACONM, HEL-S-284, ICRD, OCA8, OPA9	http://www.genecards.org/cgi-bin/carddisp.pl?gene=ACO2
ACSL4	-24.6549	-1.53923			ACSL4	down	Acyl-CoA Synthetase Long-Chain Family Member 4	MRX63, MRX68, FACL4, ACS4, LACS4	http://www.genecards.org/cgi-bin/carddisp.pl?gene=ACSL4
ACTA2	-7.9665	-2.60721			ACTA2	down	Actin, Alpha 2, Smooth Muscle, Aorta	AAT6, MYMY5, ACTSA, ACTVS, Alpha-actin-2	http://www.genecards.org/cgi-bin/carddisp.pl?gene=ACTA2
ACTR2	-4.33069	1.00131			ACTR2	down	ARP2 Actin Related Protein 2 Homolog	ARP2	http://www.genecards.org/cgi-bin/carddisp.pl?gene=ACTR2
ADAMTS15	-5.84124	-1.31807			ADAMTS15	down	ADAM Metallopeptidase With Thrombospondin Type 1 Motif 15	ADAM-TS15, ADAMTS-15	http://www.genecards.org/cgi-bin/carddisp.pl?gene=ADAMTS15
ADIPOR2	-3.67845	-1.12599			ADIPOR2	down	Adiponectin Receptor 2	ACDCR2, PAQR2	http://www.genecards.org/cgi-bin/carddisp.pl?gene=ADIPOR2
ADSS	-4.69773	-1.19481			ADSS	down	Adenylosuccinate Synthase	ADEH, ADSS2	http://www.genecards.org/cgi-bin/carddisp.pl?gene=ADSS
AEN	-7.06559	-1.15112			AEN	down	Apoptosis Enhancing Nuclease	pp12744, ISG20L1	http://www.genecards.org/cgi-bin/carddisp.pl?gene=AEN
Ahsa1	-4.28117	-1.14449			AHSA1	down	Activator Of HSP90 ATPase Activity 1	hAha1, C14orf3, AHA1, p38	http://www.genecards.org/cgi-bin/carddisp.pl?gene=AHSA1
AKAP12	-4.27126	-1.34355			AKAP12	down	A-Kinase Anchoring Protein 12	gravin, SSeCKS, AKAP250, AKAP-12	http://www.genecards.org/cgi-bin/carddisp.pl?gene=AKAP12
ALDH2	-5.12207	-1.08528			ALDH2	down	Aldehyde Dehydrogenase 2 Family (Mitochondrial)	ALDH-E2, ALDHI, ALDM	http://www.genecards.org/cgi-bin/carddisp.pl?gene=ALDH2
ALG5	-5.57371	-1.11814			ALG5	down	ALG5, Dolichyl-Phosphate Beta-Glucosyltransferase	bA421P11.2, dolP-glucosyltransferase	http://www.genecards.org/cgi-bin/carddisp.pl?gene=ALG5
AMY2	-4.35876	1.04549			AMY2A	down	Amylase, Alpha 2A (Pancreatic)	glycogenase, AMY2, PA	http://www.genecards.org/cgi-bin/carddisp.pl?gene=AMY2A
ANKRD50	-11.0258	-1.11428			ANKRD50	down	Ankyrin Repeat Domain 50	KIAA1223	http://www.genecards.org/cgi-bin/carddisp.pl?gene=ANKRD50
APMAP	-9.60313	-1.51721			APMAP	down	Adipocyte Plasma Membrane Associated Protein	BSCv, C20orf3	http://www.genecards.org/cgi-bin/carddisp.pl?gene=APMAP
APP	3.47924	1.14725			APP	up	Amyloid Beta Precursor Protein	AAA, ABETA, CTFgamma, PN2, preA4, AD1, ABPP, APPI, CVAP, PN-II, A4	http://www.genecards.org/cgi-bin/carddisp.pl?gene=APP
ARF6	-3.83933	-1.19218			ARF6	down	ADP Ribosylation Factor 6		http://www.genecards.org/cgi-bin/carddisp.pl?gene=ARF6
ARFGEF1	-6.4668	-1.04013			ARFGEF1	down	ADP Ribosylation Factor Guanine Nucleotide Exchange Factor 1	P200, ARFGEP1, BIG1	http://www.genecards.org/cgi-bin/carddisp.pl?gene=ARFGEF1
ARHGAP23	-4.55002	-1.10502			ARHGAP23	down	Rho GTPase Activating Protein 23	KIAA1501	http://www.genecards.org/cgi-bin/carddisp.pl?gene=ARHGAP23
ARHGAP31	-3.32505	1.09798			ARHGAP31	down	Rho GTPase Activating Protein 31	AOS1, CDGAP, KIAA1204	http://www.genecards.org/cgi-bin/carddisp.pl?gene=ARHGAP31
ARL1	-3.75097	1.07279			ARL1	down	ADP Ribosylation Factor Like GTPase 1	ARFL1	http://www.genecards.org/cgi-bin/carddisp.pl?gene=ARL1
ARL6IP5	-3.44399	1.09945			ARL6IP5	down	ADP Ribosylation Factor Like GTPase 6 Interacting Protein 5	HSPC127, Yip6b, addicsin, aip-5, hp22, jmx, DERP11, GTRAP3-18, JM5, JWA, PRAF3, PRA2	http://www.genecards.org/cgi-bin/carddisp.pl?gene=ARL6IP5
ARPC1B	-5.13035	-1.02803			ARPC1B	down	Actin Related Protein 2/3 Complex Subunit 1B	p40-ARC, ARC41, p41-ARC	http://www.genecards.org/cgi-bin/carddisp.pl?gene=ARPC1B
ARPC2	-5.96973	-1.07972			ARPC2	down	Actin Related Protein 2/3 Complex Subunit 2	PNAS-139, PRO2446, p34-Arc, ARC34	http://www.genecards.org/cgi-bin/carddisp.pl?gene=ARPC2
ARVCF	-4.75612	-1.50832			ARVCF	down	Armadillo Repeat Gene Deleted In Velocardiofacial Syndrome		http://www.genecards.org/cgi-bin/carddisp.pl?gene=ARVCF
ASTE1	-5.09178	-1.3837			ASTE1	down	Asteroid Homolog 1 (Drosophila)	HT001	http://www.genecards.org/cgi-bin/carddisp.pl?gene=ASTE1
ASXL1	5.32959	1.16703			ASXL1	up	Additional Sex Combs Like 1, Transcriptional Regulator	BOPS, MDS, KIAA0978	http://www.genecards.org/cgi-bin/carddisp.pl?gene=ASXL1
ATG5	-5.30167	-1.06359			ATG5	down	Autophagy Related 5	ASP, APG5, APG5-LIKE, hAPG5, APG5L	http://www.genecards.org/cgi-bin/carddisp.pl?gene=ATG5
ATP2A2	-5.60983	-1.30332			ATP2A2	down	ATPase Sarcoplasmic/Endoplasmic Reticulum Ca2+ Transporting 2	DAR, DD, ATP2B, SERCA2	http://www.genecards.org/cgi-bin/carddisp.pl?gene=ATP2A2
ATP5A1	-4.62203	-1.05313			ATP5A1	down	ATP Synthase, H+ Transporting, Mitochondrial F1 Complex, Alpha Subunit 1, Cardiac Muscle	COXPD22, HEL-S-123m, MC5DN4, MOM2, OMR, ORM, hATP1, ATP5AL2, ATPM, ATP5A	http://www.genecards.org/cgi-bin/carddisp.pl?gene=ATP5A1
ATP5B	-4.7442	-1.11627			ATP5B	down	ATP Synthase, H+ Transporting, Mitochondrial F1 Complex, Beta Polypeptide	HEL-S-271, ATPSB, ATPMB	http://www.genecards.org/cgi-bin/carddisp.pl?gene=ATP5B
ATP5F1	-3.4571	1.04185			ATP5F1	down	ATP Synthase, H+ Transporting, Mitochondrial Fo Complex Subunit B1	PIG47	http://www.genecards.org/cgi-bin/carddisp.pl?gene=ATP5F1
ATXN2	4.24343	1.40016			ATXN2	up	Ataxin 2	ataxin-2, SCA2, TNRC13, ATX2	http://www.genecards.org/cgi-bin/carddisp.pl?gene=ATXN2
AXL	-6.73424	-1.18641			AXL	down	AXL Receptor Tyrosine Kinase	Tyro7, JTK11, UFO, ARK	http://www.genecards.org/cgi-bin/carddisp.pl?gene=AXL
AXL	-4.88659	-1.07495			BAG6	down	BCL2 Associated Athanogene 6	D6S52E, scythe, BAT3, BAG-6, G3	http://www.genecards.org/cgi-bin/carddisp.pl?gene=BAG6
BAG6	-3.93097	1.01863			BBIP1	down	BBSome Interacting Protein 1	BBS18, bA348N5.3, NCRNA00081, BBIP10	http://www.genecards.org/cgi-bin/carddisp.pl?gene=BBIP1
BBIP1	-3.81341	-1.21711			BCL2L14	down	BCL2 Like 14	bcl2-L-14, BCLG	http://www.genecards.org/cgi-bin/carddisp.pl?gene=BCL2L14
BCL2L14	-3.47327	-1.0434			BID	down	BH3 Interacting Domain Death Agonist	FP497	http://www.genecards.org/cgi-bin/carddisp.pl?gene=BID
BID	-4.51134	-1.00578			BNIP3L	down	BCL2 Interacting Protein 3 Like	BNIP3a, NIP3L, NIX, BNIP3H	http://www.genecards.org/cgi-bin/carddisp.pl?gene=BNIP3L
BNIP3L	-3.5199	-1.07502			BTBD9	down	BTB Domain Containing 9	KIAA1880, dJ322I12.1	http://www.genecards.org/cgi-bin/carddisp.pl?gene=BTBD9
BTBD9	-3.39013	1.03526			BUD13	down	BUD13 Homolog	Cwc26, fSAP71	http://www.genecards.org/cgi-bin/carddisp.pl?gene=BUD13
BUD13	-3.57991	1.03448			C11orf57	down	Chromosome 11 Open Reading Frame 57		http://www.genecards.org/cgi-bin/carddisp.pl?gene=C11orf57
C10orf118	-3.39195	1.12132			C12orf4	down	Chromosome 12 Open Reading Frame 4		http://www.genecards.org/cgi-bin/carddisp.pl?gene=C12orf4
C10orf84	-4.2958	1.06072			C18orf25	up	Chromosome 18 Open Reading Frame 25	ARKL1, RNF111L1	http://www.genecards.org/cgi-bin/carddisp.pl?gene=C18orf25
C11orf30	-4.77189	-1.06742			C1orf194	down	Chromosome 1 Open Reading Frame 194		http://www.genecards.org/cgi-bin/carddisp.pl?gene=C1orf194
C11orf57	-7.70927	-1.97495			C1orf198	down	Chromosome 1 Open Reading Frame 198		http://www.genecards.org/cgi-bin/carddisp.pl?gene=C1orf198
C12orf4	-4.16459	-1.20941			C6orf106	down	Chromosome 6 Open Reading Frame 106	FP852, dJ391O22.4	http://www.genecards.org/cgi-bin/carddisp.pl?gene=C6orf106
C15orf17	-5.03169	-1.06393			C6orf120	down	Chromosome 6 Open Reading Frame 120		http://www.genecards.org/cgi-bin/carddisp.pl?gene=C6orf120
C18orf25	3.17187	-1.0573			C6orf62	down	Chromosome 6 Open Reading Frame 62	Nbla00237, dJ30M3.2, XTP12	http://www.genecards.org/cgi-bin/carddisp.pl?gene=C6orf62
C1orf194	-5.13844	-1.52066			CALU	down	Calumenin	calumenin, Crocalbin	http://www.genecards.org/cgi-bin/carddisp.pl?gene=CALU
C1orf198	-11.0594	-1.28348			CAPNS1	down	Calpain Small Subunit 1	CSS1, CANP, CALPAIN4, CANPS, CAPN4, CDPS, CAPNS	http://www.genecards.org/cgi-bin/carddisp.pl?gene=CAPNS1
C20orf108	-7.22871	1.11361			CAPZA2	down	Capping Actin Protein Of Muscle Z-Line Alpha Subunit 2	CAPZ, CAPPA2	http://www.genecards.org/cgi-bin/carddisp.pl?gene=CAPZA2
C20orf112	-4.61234	-1.01108			CASP3	down	Caspase 3	CPP32B, apopain, caspase-3, procaspase3, CASP-3, CPP-32, CPP32, SCA-1	http://www.genecards.org/cgi-bin/carddisp.pl?gene=CASP3
C6orf106	-3.14762	-1.02867			CAST	down	Calpastatin	calpastatin, BS-17, PLACK	http://www.genecards.org/cgi-bin/carddisp.pl?gene=CAST
C6orf120	-3.81863	-1.07808			CAV1	down	Caveolin 1	CAV, BSCL3, CGL3, LCCNS, MSTP085, PPH3, VIP21, caveolin-1	http://www.genecards.org/cgi-bin/carddisp.pl?gene=CAV1
C6orf35	-3.77843	-1.14204			CCDC186	down	Coiled-Coil Domain Containing 186	C10orf118	http://www.genecards.org/cgi-bin/carddisp.pl?gene=CCDC186
C6orf62	-4.4138	1.04737			CCND3	down	Cyclin D3		http://www.genecards.org/cgi-bin/carddisp.pl?gene=CCND3
CALU	-4.34994	-1.0297			CCNG1	down	Cyclin G1	cyclin-G, cyclin-G1, CCNG, CYCG1	http://www.genecards.org/cgi-bin/carddisp.pl?gene=CCNG1
CAPNS1	-4.90827	-1.05873			CCPG1	down	Cell Cycle Progression 1	CPR8, CCP8, KIAA1254	http://www.genecards.org/cgi-bin/carddisp.pl?gene=CCPG1
CAPZA2	-6.18286	1.00363			CD59	down	CD59 Molecule	16.3A5, 1F5, EJ16, EJ30, EL32, G344, MEM43, p18-20, protectin, MIC11, MIN1, MIN2, MIN3, MSK21, HRF-20, HRF20, MAC-IP, MACIF, MIRL	http://www.genecards.org/cgi-bin/carddisp.pl?gene=CD59
CASP3	-3.89231	-1.22598			CDC42BPB	up	CDC42 Binding Protein Kinase Beta	MRCKB, CDC42BP-beta, KIAA1124	http://www.genecards.org/cgi-bin/carddisp.pl?gene=CDC42BPB
CASP3	-4.53496	-1.05945			CDH6	down	Cadherin 6	K-Cadherin, CAD6, KCAD, cadherin-6	http://www.genecards.org/cgi-bin/carddisp.pl?gene=CDH6
CAST	-4.21302	1.20668			CDS1	down	CDP-Diacylglycerol Synthase 1	CDS	http://www.genecards.org/cgi-bin/carddisp.pl?gene=CDS1
CAV1	-5.96791	-1.37202			CDYL	down	Chromodomain Y-Like	CDYL1, CDY-like	http://www.genecards.org/cgi-bin/carddisp.pl?gene=CDYL
CCBL2	-6.70241	-1.08917			CENPI	down	Centromere Protein I	FSHPRH1, CENP-I, LRPR1, ICEN19	http://www.genecards.org/cgi-bin/carddisp.pl?gene=CENPI
CCND3	-3.10285	-1.0119			CEP290	down	Centrosomal Protein 290	nephrocystin-6, 3H11Ag, JBTS5, LCA10, MKS4, POC3, SLSN6, nephrocytsin-6, rd16, BBS14, CT87, NPHP6, Cep290, KIAA0373	http://www.genecards.org/cgi-bin/carddisp.pl?gene=CEP290
CCNG1	-3.98402	1.04051			CHD1L	down	Chromodomain Helicase DNA Binding Protein 1 Like	CHDL, ALC1	http://www.genecards.org/cgi-bin/carddisp.pl?gene=CHD1L
CCPG1	-3.93436	-1.17145			CHD2	up	Chromodomain Helicase DNA Binding Protein 2	EEOC, CHD-2	http://www.genecards.org/cgi-bin/carddisp.pl?gene=CHD2
CD59	-3.097	1.03188			CHD3	up	Chromodomain Helicase DNA Binding Protein 3	Mi-2a, Mi2-ALPHA, ZFH, CHD-3, hZFH	http://www.genecards.org/cgi-bin/carddisp.pl?gene=CHD3
CDC42BPB	4.39225	1.2941			CHIA	down	Chitinase, Acidic	AMCASE, CHIT2, TSA1902	http://www.genecards.org/cgi-bin/carddisp.pl?gene=CHIA
CDH6	-4.81169	-1.03711			CISD1	down	CDGSH Iron Sulfur Domain 1	mitoNEET, C10orf70, ZCD1, MDS029	http://www.genecards.org/cgi-bin/carddisp.pl?gene=CISD1
CDS1	-8.25227	-1.14376			CKS1B	down	CDC28 Protein Kinase Regulatory Subunit 1B	PNAS-143, PNAS-16, PNAS-18, ckshs1, CKS-1, CKS1	http://www.genecards.org/cgi-bin/carddisp.pl?gene=CKS1B
CDYL	-3.82808	1.05484			CLCC1	down	Chloride Channel CLIC Like 1	MCLC, KIAA0761	http://www.genecards.org/cgi-bin/carddisp.pl?gene=CLCC1
CENPI	-3.69487	1.08237			CLIC1	down	Chloride Intracellular Channel 1	p64CLCP, G6, NCC27, hRNCC	http://www.genecards.org/cgi-bin/carddisp.pl?gene=CLIC1
CEP290	-3.27503	-1.07325			COL17A1	up	Collagen Type XVII Alpha 1 Chain	BA16H23.2, BPA-2, ERED, LAD-1, BPAG2, BP180	http://www.genecards.org/cgi-bin/carddisp.pl?gene=COL17A1
CHD1L	-3.84158	-1.11047			COL1A1	down	Collagen Type I Alpha 1 Chain	OI2, OI3, OI4, EDSC, OI1	http://www.genecards.org/cgi-bin/carddisp.pl?gene=COL1A1
CHD2	7.3648	1.94429			COPS5	down	COP9 Signalosome Subunit 5	MOV-34, CSN5, JAB1, SGN5	http://www.genecards.org/cgi-bin/carddisp.pl?gene=COPS5
CHD3	3.80833	-1.04003			COPS6	up	COP9 Signalosome Subunit 6	H_NH0506M12.12, MOV34-34KD, CSN6, SGN6, hVIP	http://www.genecards.org/cgi-bin/carddisp.pl?gene=COPS6
CHIA	-3.68123	-1.01019			COX15	down	COX15, Cytochrome C Oxidase Assembly Homolog	CEMCOX2	http://www.genecards.org/cgi-bin/carddisp.pl?gene=COX15
CISD1	-3.78155	-1.06252			CPNE3	down	Copine 3	PRO1071, copine-3, CPN3, KIAA0636	http://www.genecards.org/cgi-bin/carddisp.pl?gene=CPNE3
CKS1	-5.23172	1.11876			CPSF3	down	Cleavage And Polyadenylation Specific Factor 3	CPSF-73, CPSF73	http://www.genecards.org/cgi-bin/carddisp.pl?gene=CPSF3
CLCC1	-3.76863	-1.00339			CPT1A	down	Carnitine Palmitoyltransferase 1A	CPT1, L-CPT1, CPT1-L, CPTI-L	http://www.genecards.org/cgi-bin/carddisp.pl?gene=CPT1A
Clic1	-4.0998	-1.19845			CRISPLD2	down	Cysteine Rich Secretory Protein LCCL Domain Containing 2	LGL1, LCRISP2, CRISP11, CRISP-11	http://www.genecards.org/cgi-bin/carddisp.pl?gene=CRISPLD2
COL17A1	6.60663	-1.13814			CRKL	down	CRK Like Proto-Oncogene, Adaptor Protein		http://www.genecards.org/cgi-bin/carddisp.pl?gene=CRKL
COL1A1	-5.97422	-1.01081			CROT	down	Carnitine O-Octanoyltransferase	COT	http://www.genecards.org/cgi-bin/carddisp.pl?gene=CROT
COPS5	-29.3414	-1.69282			CS	down	Citrate Synthase		http://www.genecards.org/cgi-bin/carddisp.pl?gene=CS
COPS6	4.18856	1.12272			CSNK2B	down	Casein Kinase 2 Beta	CK2B, CSK2B, CSNK2B-LY6G5B-1072, CSNK2B-LY6G5B-1103, CSNK2B-LY6G5B-532, CSNK2B-LY6G5B-560, CSNK2B-LY6G5B-562, phosvitin, CK2N, G5A	http://www.genecards.org/cgi-bin/carddisp.pl?gene=CSNK2B
COX15	-6.02658	-1.2227			CSRNP1	down	Cysteine And Serine Rich Nuclear Protein 1	FAM130B, URAX1, AXUD1, CSRNP-1, TAIP-3, TAIP3	http://www.genecards.org/cgi-bin/carddisp.pl?gene=CSRNP1
CPNE3	-6.07742	-1.43959			CTNNB1	down	Catenin Beta 1	MRD19, armadillo, CTNNB, Beta-catenin	http://www.genecards.org/cgi-bin/carddisp.pl?gene=CTNNB1
CPSF3	-4.35735	1.01248			CTSL	down	Cathepsin L	CATL, CTSL1, MEP	http://www.genecards.org/cgi-bin/carddisp.pl?gene=CTSL
CPT1A	-3.19307	-1.02122			CTTNBP2NL	down	CTTNBP2 N-Terminal Like	KIAA1433	http://www.genecards.org/cgi-bin/carddisp.pl?gene=CTTNBP2NL
CRISPLD2	-8.29855	-1.58189			CUEDC1	down	CUE Domain Containing 1		http://www.genecards.org/cgi-bin/carddisp.pl?gene=CUEDC1
CRKL	-4.17446	-1.21366			CXCR2	down	C-X-C Motif Chemokine Receptor 2	IL8RA, CD182, CMKAR2, IL8R2, IL8RB, CDw128b, CXC-R2, CXCR-2	http://www.genecards.org/cgi-bin/carddisp.pl?gene=CXCR2
CROT	-3.80659	1.19672			CYB5A	down	Cytochrome B5 Type A	CYB5, MCB5	http://www.genecards.org/cgi-bin/carddisp.pl?gene=CYB5A
CS	-3.9468	1.03633			DAD1	down	Defender Against Cell Death 1	OST2, DAD-1	http://www.genecards.org/cgi-bin/carddisp.pl?gene=DAD1
CSNK2B	-56.2366	-1.77007			DCUN1D1	down	Defective In Cullin Neddylation 1 Domain Containing 1	DCNL1, SCRO, Tes3, DCUN1L1, RP42, SCCRO	http://www.genecards.org/cgi-bin/carddisp.pl?gene=DCUN1D1
CSRNP1	-4.53733	-1.26116			DDIT4	down	DNA Damage Inducible Transcript 4	Dig2, REDD-1, REDD1, RTP801	http://www.genecards.org/cgi-bin/carddisp.pl?gene=DDIT4
CTNNB1	-5.38273	-1.52968			DDX58	down	DExD/H-Box Helicase 58	RIGI, SGMRT2, RIG-I, RLR-1, RIG-1	http://www.genecards.org/cgi-bin/carddisp.pl?gene=DDX58
CTNNB1	-6.6751	-1.20242			DERA	down	Deoxyribose-Phosphate Aldolase	CGI-26, DEOC, deoxyriboaldolase, phosphodeoxyriboaldolase	http://www.genecards.org/cgi-bin/carddisp.pl?gene=DERA
CTSL	-3.69983	-1.11591			DESI2	down	Desumoylating Isopeptidase 2	CGI-146, DESI, DESI1, PNAS-4, C1orf121, FAM152A, PPPDE1, DeSI-2	http://www.genecards.org/cgi-bin/carddisp.pl?gene=DESI2
CTTNBP2NL	-4.04763	1.14438			DHRS7	down	Dehydrogenase/Reductase 7	CGI-86, retDSR4, SDR34C1, retSDR4, DHRS7A	http://www.genecards.org/cgi-bin/carddisp.pl?gene=DHRS7
CUEDC1	-6.492	-1.08261			DNAJB11	down	DnaJ Heat Shock Protein Family (Hsp40) Member B11	ABBP2, DJ9, Dj-9, ERj3, PRO1080, UNQ537, ABBP-2, EDJ, ERdj3, ERj3p, HDJ9, HEDJ, hDj-9	http://www.genecards.org/cgi-bin/carddisp.pl?gene=DNAJB11
CXCR2	-4.58891	-1.46379			DNASE1L1	down	Deoxyribonuclease 1 Like 1	DNASEX, G4.8, DNL1L, DNAS1L1, XIB	http://www.genecards.org/cgi-bin/carddisp.pl?gene=DNASE1L1
CYB5A	-5.1506	-1.35963			DOK1	down	Docking Protein 1	P62DOK, pp62, p62(dok)	http://www.genecards.org/cgi-bin/carddisp.pl?gene=DOK1
DAD1	-6.40125	-1.08864			DVL3	down	Dishevelled Segment Polarity Protein 3	DRS3, Dishevelled-3, KIAA0208	http://www.genecards.org/cgi-bin/carddisp.pl?gene=DVL3
DAD1	-3.774	1.22036			DZIP1	down	DAZ Interacting Zinc Finger Protein 1	DZIPt1, DZIP, DZIP2, KIAA0996	http://www.genecards.org/cgi-bin/carddisp.pl?gene=DZIP1
DCUN1D1	-3.77838	1.02898			E2F3	up	E2F Transcription Factor 3	E2F-3, KIAA0075	http://www.genecards.org/cgi-bin/carddisp.pl?gene=E2F3
DDIT4	-4.13863	-1.13272			EAPP	down	E2F Associated Phosphoprotein	BM036, C14orf11	http://www.genecards.org/cgi-bin/carddisp.pl?gene=EAPP
DDX58	-6.69112	-2.08887			EIF3E	down	Eukaryotic Translation Initiation Factor 3 Subunit E	eIF3e, EIF3-P48, eIF3-p46, EIF3S6, INT6	http://www.genecards.org/cgi-bin/carddisp.pl?gene=EIF3E
DERA	-6.49435	-1.15676			EIF4A3	down	Eukaryotic Translation Initiation Factor 4A3	MUK34, NMP265, NUK34, RCPS, eIF4AIII, DDX48, eIF-4A-III, eIF4A-III, KIAA0111	http://www.genecards.org/cgi-bin/carddisp.pl?gene=EIF4A3
DESI2	-6.15597	-1.09911			EIF4EBP1	down	Eukaryotic Translation Initiation Factor 4E Binding Protein 1	4EBP1, BP-1, 4E-BP1, PHAS-I	http://www.genecards.org/cgi-bin/carddisp.pl?gene=EIF4EBP1
DHRS7	-8.41547	-1.13022			EMSY	down	EMSY, BRCA2 Interacting Transcriptional Repressor	GL002, C11orf30	http://www.genecards.org/cgi-bin/carddisp.pl?gene=EMSY
DNAJB11	-4.92735	-1.14486			EOGT	down	EGF Domain Specific O-Linked N-Acetylglucosamine Transferase	AOS4, C3orf64, AER61, EOGT1	http://www.genecards.org/cgi-bin/carddisp.pl?gene=EOGT
DNASE1L1	-3.49994	-1.04092			EP300	up	E1A Binding Protein P300	KAT3B, RSTS2, p300	http://www.genecards.org/cgi-bin/carddisp.pl?gene=EP300
DOK1	-3.24248	1.05832			EPCAM	down	Epithelial Cell Adhesion Molecule	DIAR5, EGP-2, EGP40, ESA, HNPCC8, KS1/4, MK-1, M4S1, MIC18, TACSTD1, EGP314, KSA, TROP1, EGP, Ep-CAM, GA733-2, M1S2, hEGP314	http://www.genecards.org/cgi-bin/carddisp.pl?gene=EPCAM
DVL3	-3.78135	1.12581			ERP29	down	Endoplasmic Reticulum Protein 29	HEL-S-107, PDI-DB, PDIA9, C12orf8, ERp28, ERp31, ERp29	http://www.genecards.org/cgi-bin/carddisp.pl?gene=ERP29
DZIP1	-3.77556	-1.23065			EWSR1	up	EWS RNA Binding Protein 1	EWS-FLI1, bK984G1.4, EWS	http://www.genecards.org/cgi-bin/carddisp.pl?gene=EWSR1
E2F3	3.22881	-1.0032			EXPH5	down	Exophilin 5	SLAC2-B, exophilin-5, SLAC2B, KIAA0624	http://www.genecards.org/cgi-bin/carddisp.pl?gene=EXPH5
EAPP	-13.6928	-1.0841			FADD	down	Fas Associated Via Death Domain	GIG3, MORT1	http://www.genecards.org/cgi-bin/carddisp.pl?gene=FADD
EIF3E	-4.93939	-1.1689			FAM136A	down	Family With Sequence Similarity 136 Member A		http://www.genecards.org/cgi-bin/carddisp.pl?gene=FAM136A
EIF4A3	-7.59695	-1.38527			FAM198B	down	Family With Sequence Similarity 198 Member B	AD021, AD036, C4orf18, ENED	http://www.genecards.org/cgi-bin/carddisp.pl?gene=FAM198B
EIF4EBP1	-6.17814	1.0509			FAM204A	down	Family With Sequence Similarity 204 Member A	bA319I23.1, C10orf84	http://www.genecards.org/cgi-bin/carddisp.pl?gene=FAM204A
EOGT	-7.3019	-1.66916			FAM210B	down	Family With Sequence Similarity 210 Member B	5A3, dJ1167H4.1, C20orf108	http://www.genecards.org/cgi-bin/carddisp.pl?gene=FAM210B
EP300	4.41234	1.06439			FAM219B	down	Family With Sequence Similarity 219 Member B	C15orf17	http://www.genecards.org/cgi-bin/carddisp.pl?gene=FAM219B
EPCAM	-6.07942	-1.39855			FAM63A	down	Family With Sequence Similarity 63 Member A	MINDY-1, KIAA1390	http://www.genecards.org/cgi-bin/carddisp.pl?gene=FAM63A
EPCAM	-4.81882	-1.14069			FBLIM1	down	Filamin Binding LIM Protein 1	CAL, migfilin, FBLP-1, FBLP1	http://www.genecards.org/cgi-bin/carddisp.pl?gene=FBLIM1
EPCAM	-4.16969	1.08283			FBLL1	down	Fibrillarin-Like 1		http://www.genecards.org/cgi-bin/carddisp.pl?gene=FBLL1
ERP29	-3.90453	1.06922			FBXW4	down	F-Box And WD Repeat Domain Containing 4	DAC, FBWD4, SHSF3, dactylin, SHFM3, FBW4	http://www.genecards.org/cgi-bin/carddisp.pl?gene=FBXW4
EWSR1	-3.37315	-1.04464			FCGRT	down	Fc Fragment Of IgG Receptor And Transporter	alpha-chain, FCRN	http://www.genecards.org/cgi-bin/carddisp.pl?gene=FCGRT
Ewsr1	4.1009	1.27836			FNDC3B	down	Fibronectin Type III Domain Containing 3B	PRO4979, YVTM2421, FAD104, NS5ABP37	http://www.genecards.org/cgi-bin/carddisp.pl?gene=FNDC3B
EXPH5	-8.51955	1.26812			FOXO1	up	Forkhead Box O1	FKH1, FKHR, FOXO1A	http://www.genecards.org/cgi-bin/carddisp.pl?gene=FOXO1
FADD	-4.32783	-1.00664			FRRS1	down	Ferric Chelate Reductase 1	SDFR2, SDR-2, SDR2	http://www.genecards.org/cgi-bin/carddisp.pl?gene=FRRS1
FAM136A	-5.56739	-1.37531			FRS2	down	Fibroblast Growth Factor Receptor Substrate 2	FRS1A, FRS2A, FRS2alpha, SNT, SNT1, SNT-1	http://www.genecards.org/cgi-bin/carddisp.pl?gene=FRS2
FAM198B	-4.82021	-1.50056			FUT8	down	Fucosyltransferase 8	alpha-(1,6)-fucosyltransferase, alpha1-6FucT	http://www.genecards.org/cgi-bin/carddisp.pl?gene=FUT8
FAM21C	-3.1247	-1.02346			FYCO1	down	FYVE And Coiled-Coil Domain Containing 1	CATC2, CTRCT18, RUFY3, ZFYVE7	http://www.genecards.org/cgi-bin/carddisp.pl?gene=FYCO1
FAM21C	-4.6185	1.04539			FZD10	up	Frizzled Class Receptor 10	CD350, FZ-10, Fz10, frizzled-10, FzE7, hFz10	http://www.genecards.org/cgi-bin/carddisp.pl?gene=FZD10
FAM63A	-4.66531	1.2373			GATC	down	Glutamyl-TRNA Amidotransferase Subunit C	15E1.2	http://www.genecards.org/cgi-bin/carddisp.pl?gene=GATC
FBLIM1	-6.01536	-1.10891			GDPGP1	down	GDP-D-Glucose Phosphorylase 1	VTC2, C15orf58	http://www.genecards.org/cgi-bin/carddisp.pl?gene=GDPGP1
FBLL1	-6.44192	-1.88912			GINS4	down	GINS Complex Subunit 4	SLD5	http://www.genecards.org/cgi-bin/carddisp.pl?gene=GINS4
FBXW4	-3.71576	-1.0657			GIT2	down	GIT ArfGAP 2	PKL, CAT-2, CAT2, KIAA0148	http://www.genecards.org/cgi-bin/carddisp.pl?gene=GIT2
FCGRT	-5.42036	-1.30932			GLB1	down	Galactosidase Beta 1	EBP, MPS4B, beta-galactosidase, lactase, ELNR1	http://www.genecards.org/cgi-bin/carddisp.pl?gene=GLB1
FNDC3B	-3.71411	1.11235			GLO1	down	Glyoxalase I	GLOD1, GLYI, HEL-S-74, aldoketomutase, methylglyoxalase	http://www.genecards.org/cgi-bin/carddisp.pl?gene=GLO1
FOXO1	3.55846	1.03809			GLT8D1	down	Glycosyltransferase 8 Domain Containing 1	AD-017, MSTP139, GALA4A	http://www.genecards.org/cgi-bin/carddisp.pl?gene=GLT8D1
FRRS1	-7.09492	1.07805			GMEB2	up	Glucocorticoid Modulatory Element Binding Protein 2	P79PIF, PIF79, GMEB-2, KIAA1269	http://www.genecards.org/cgi-bin/carddisp.pl?gene=GMEB2
FRS2	-3.64219	1.07927			GNAI2	down	G Protein Subunit Alpha I2	GIP, H_LUCA15.1, H_LUCA16.1, GNAI2B	http://www.genecards.org/cgi-bin/carddisp.pl?gene=GNAI2
FUT8	-3.28413	-1.09426			GNAS	down	GNAS Complex Locus	AHO, C20orf45, GPSA, GSA, NESP, POH, SCG6, SgVI, GNAS1, GSP, NESP55, XLalphas	http://www.genecards.org/cgi-bin/carddisp.pl?gene=GNAS
FYCO1	-5.81711	-1.19648			GNPDA1	down	Glucosamine-6-Phosphate Deaminase 1	oscillin, GNP1, GNPDA, GPI, GNPI, HLN, KIAA0060	http://www.genecards.org/cgi-bin/carddisp.pl?gene=GNPDA1
FZD10	8.48113	-1.45953			GOLGA3	up	Golgin A3	MEA-2, golgin-160, golgin-165, GCP170	http://www.genecards.org/cgi-bin/carddisp.pl?gene=GOLGA3
GATC	-4.0726	1.12205			GORASP2	down	Golgi Reassembly Stacking Protein 2	p59, GOLPH6, GRASP55, GRS2	http://www.genecards.org/cgi-bin/carddisp.pl?gene=GORASP2
GDPGP1	-7.16811	-1.10085			GRB2	down	Growth Factor Receptor Bound Protein 2	ASH, EGFRBP-GRB2, Grb3-3, HT027, MST084, MSTP084, NCKAP2	http://www.genecards.org/cgi-bin/carddisp.pl?gene=GRB2
GINS4	-5.63052	-1.74465			H3F3A	down	H3 Histone Family Member 3A	H3F3, H3.3A, H3.3B	http://www.genecards.org/cgi-bin/carddisp.pl?gene=H3F3A
GIT2	-3.24432	-1.0453			H6PD	down	Hexose-6-Phosphate Dehydrogenase/Glucose 1-Dehydrogenase	GDH, 6-phosphogluconolactonase, CORTRD1, G6PDH	http://www.genecards.org/cgi-bin/carddisp.pl?gene=H6PD
GLB1	-15.6998	-1.66239			HADHB	down	Hydroxyacyl-CoA Dehydrogenase/3-Ketoacyl-CoA Thiolase/Enoyl-CoA Hydratase (Trifunctional Protein), Beta Subunit	beta-ketothiolase, ECHB, MSTP029, MTPB, TP-BETA	http://www.genecards.org/cgi-bin/carddisp.pl?gene=HADHB
GLO1	-10.7336	-1.06362			HEBP1	down	Heme Binding Protein 1	HBP, HEBP, p22HBP	http://www.genecards.org/cgi-bin/carddisp.pl?gene=HEBP1
GLT8D1	-3.47754	1.02814			HILPDA	down	Hypoxia Inducible Lipid Droplet Associated	HIG-2, C7orf68, HIG2	http://www.genecards.org/cgi-bin/carddisp.pl?gene=HILPDA
GMEB2	3.86303	1.28202			HIST1H2AA	down	Histone Cluster 1 H2A Family Member A	H2AA, TH2A, bA317E16.2, H2AFR	http://www.genecards.org/cgi-bin/carddisp.pl?gene=HIST1H2AA
GNAI2	-4.53996	1.09639			HIVEP1	up	Human Immunodeficiency Virus Type I Enhancer Binding Protein 1	MBP-1, CRYBP1, Schnurri-1, ZAS1, ZNF40A, ZNF40, CIRIP, GAAP, PRDII-BF1, HIV-EP1	http://www.genecards.org/cgi-bin/carddisp.pl?gene=HIVEP1
GNAS	-5.91369	-1.22453			HMBOX1	down	Homeobox Containing 1	HNF1LA, HOT1, PBHNF	http://www.genecards.org/cgi-bin/carddisp.pl?gene=HMBOX1
GNAS	-3.59652	-1.01238			HSD17B4	down	Hydroxysteroid 17-Beta Dehydrogenase 4	DBP, beta-keto-reductase, PRLTS1, MFE-2, EDH17B4, MPF-2, SDR8C1	http://www.genecards.org/cgi-bin/carddisp.pl?gene=HSD17B4
GNPDA1	-3.77236	1.10865			HUS1	down	HUS1 Checkpoint Clamp Component	hHUS1	http://www.genecards.org/cgi-bin/carddisp.pl?gene=HUS1
GOLGA3	4.11762	1.21826			IDH1	down	Isocitrate Dehydrogenase (NADP(+)) 1, Cytosolic	HEL-216, HEL-S-26, IDCD, IDPC, IDH, IDP, PICD	http://www.genecards.org/cgi-bin/carddisp.pl?gene=IDH1
GORASP2	-4.58569	-1.02413			IFNE	down	Interferon Epsilon	IFN-E, IFNT1, INFE1, PRO655, IFN-epsilon, IFNE1	http://www.genecards.org/cgi-bin/carddisp.pl?gene=IFNE
GRB2	-4.89882	1.06035			IGF2BP2	up	Insulin Like Growth Factor 2 MRNA Binding Protein 2	IMP-2, IMP2, VICKZ2	http://www.genecards.org/cgi-bin/carddisp.pl?gene=IGF2BP2
H3F3A	-3.80081	-1.22333			IGF2BP3	down	Insulin Like Growth Factor 2 MRNA Binding Protein 3	CT98, KOC, IMP-3, IMP3, KOC1, VICKZ3, hKOC	http://www.genecards.org/cgi-bin/carddisp.pl?gene=IGF2BP3
H6PD	-5.22655	1.02628			IGFBP6	down	Insulin Like Growth Factor Binding Protein 6	IBP-6, IBP6, IGFBP-6	http://www.genecards.org/cgi-bin/carddisp.pl?gene=IGFBP6
HEBP1	-4.24875	1.09239			IKBKAP	down	Inhibitor Of Kappa Light Polypeptide Gene Enhancer In B-Cells, Kinase Complex-Associated Protein	FD, IKI3, TOT1, DYS, ELP1, IKAP, p150	http://www.genecards.org/cgi-bin/carddisp.pl?gene=IKBKAP
HIG2	-4.73262	1.03215			INHBB	up	Inhibin Beta B Subunit		http://www.genecards.org/cgi-bin/carddisp.pl?gene=INHBB
HIST1H2AA	-8.41278	-1.24283			INTS5	down	Integrator Complex Subunit 5	KIAA1698, INT5	http://www.genecards.org/cgi-bin/carddisp.pl?gene=INTS5
HIVEP1	6.86836	1.36259			IRF6	down	Interferon Regulatory Factor 6	VWS1, PPS, OFC6, PIT, PPS1, LPS, VWS, IRF-6	http://www.genecards.org/cgi-bin/carddisp.pl?gene=IRF6
HMBOX1	-3.96989	-1.18394			ISG20L2	down	Interferon Stimulated Exonuclease Gene 20 Like 2	HSD38	http://www.genecards.org/cgi-bin/carddisp.pl?gene=ISG20L2
HSD17B4	-4.38854	1.02512			ITGAV	down	Integrin Subunit Alpha V	CD51, VTNR, MSK8, VNRA	http://www.genecards.org/cgi-bin/carddisp.pl?gene=ITGAV
HUS1	-3.46057	1.06244			ITGB5	down	Integrin Subunit Beta 5		http://www.genecards.org/cgi-bin/carddisp.pl?gene=ITGB5
IDH1	-3.99633	1.00644			ITM2B	down	Integral Membrane Protein 2B	ABRI, BRICD2B, E25B, E3-16, FBD, RDGCA, BRI, BRI2, imBRI2	http://www.genecards.org/cgi-bin/carddisp.pl?gene=ITM2B
IGF2BP2	3.49068	1.15137			JAG1	down	Jagged 1	AGS1, AHD, AWS, CD339, HJ1, AGS, JAGL1, Jagged1	http://www.genecards.org/cgi-bin/carddisp.pl?gene=JAG1
IGF2BP3	-4.0912	-1.25406			KCTD20	down	Potassium Channel Tetramerization Domain Containing 20	dJ108K11.3, C6orf69	http://www.genecards.org/cgi-bin/carddisp.pl?gene=KCTD20
IGFBP6	-5.76606	-1.0639			KDM5B	down	Lysine Demethylase 5B	PPP1R98, PUT1, RBBP2H1A, JARID1B, CT31, PLU-1, PLU1, RBP2-H1, RBBP2H1	http://www.genecards.org/cgi-bin/carddisp.pl?gene=KDM5B
IKBKAP	-3.88836	1.10761			KIAA0368	up	KIAA0368	KIAA0368, ECM29	http://www.genecards.org/cgi-bin/carddisp.pl?gene=KIAA0368
IL29	3.63784	1.07764			KIF2A	down	Kinesin Family Member 2A	HK2, KIF2, CDCBM3, kinesin-2, KNS2	http://www.genecards.org/cgi-bin/carddisp.pl?gene=KIF2A
INHBB	6.23827	1.24661			KIFAP3	down	Kinesin Associated Protein 3	SMAP, FLA3, KAP-1, Smg-GDS, dJ190I16.1, KAP-3, KAP3, KIF3AP	http://www.genecards.org/cgi-bin/carddisp.pl?gene=KIFAP3
INTS5	-4.47055	-1.32347			KLHL11	down	Kelch Like Family Member 11		http://www.genecards.org/cgi-bin/carddisp.pl?gene=KLHL11
IRF6	-4.3022	-1.10887			KLHL28	down	Kelch Like Family Member 28	BTBD5	http://www.genecards.org/cgi-bin/carddisp.pl?gene=KLHL28
IRF6	-7.1294	1.0368			KMT2A	up	Lysine Methyltransferase 2A	MLL/GAS7, HTRX1, MLL-AF9, MLL1A, TET1-MLL, WDSTS, MLL, ALL-1, CXXC7, HRX, MLL1, TRX1, ALL1, HTRX	http://www.genecards.org/cgi-bin/carddisp.pl?gene=KMT2A
ISG20L2	-3.45742	1.01641			KPNA4	down	Karyopherin Subunit Alpha 4	IPOA3, SRP3, QIP1	http://www.genecards.org/cgi-bin/carddisp.pl?gene=KPNA4
ITGAV	-9.23366	-1.26003			KYAT3	down	Kynurenine Aminotransferase 3	RP11-82K18.3, CCBL2, KAT3, KATIII	http://www.genecards.org/cgi-bin/carddisp.pl?gene=KYAT3
ITGB5	-3.52151	1.02825			LAMP2	down	Lysosomal Associated Membrane Protein 2	CD107b, LAMPB, LGP110, LAMP-2	http://www.genecards.org/cgi-bin/carddisp.pl?gene=LAMP2
ITM2B	-3.70439	-1.18601			LCLAT1	down	Lysocardiolipin Acyltransferase 1	AGPAT8, 1AGPAT8, HSRG1849, UNQ1849, LYCAT, ALCAT1	http://www.genecards.org/cgi-bin/carddisp.pl?gene=LCLAT1
ITM2B	-4.77567	-1.0048			LDHB	down	Lactate Dehydrogenase B	HEL-S-281, LDHBD, TRG-5, LDH-B, LDH-H	http://www.genecards.org/cgi-bin/carddisp.pl?gene=LDHB
ITM2B	-3.87174	1.04278			LGALS8	down	Galectin 8	PCTA1, galectin-8, galectin-8g, Gal-8, PCTA-1, Po66-CBP	http://www.genecards.org/cgi-bin/carddisp.pl?gene=LGALS8
JAG1	-4.6809	-1.3633			LGMN	down	Legumain	legumain, PRSC1, AEP, LGMN1	http://www.genecards.org/cgi-bin/carddisp.pl?gene=LGMN
KCTD20	-4.1281	-1.24159			LMNA	down	Lamin A/C	MADA, CDCD1, CDDC, CMT2B1, EMD2, FPL, FPLD, FPLD2, HGPS, IDC, LDP1, LFP, LMNC, lamin, prelamin-A/C, CMD1A, LGMD1B, LMNL1, PRO1, LMN1	http://www.genecards.org/cgi-bin/carddisp.pl?gene=LMNA
KCTD20	-4.0345	-1.14757			LNPEP	down	Leucyl And Cystinyl Aminopeptidase	PLAP, CAP, IRAP, otase, oxytocinase, vasopressinase, P-LAP	http://www.genecards.org/cgi-bin/carddisp.pl?gene=LNPEP
KDM5B	-4.15531	1.00984			LRCH1	up	Leucine Rich Repeats And Calponin Homology Domain Containing 1	CHDC1, NP81, KIAA1016	http://www.genecards.org/cgi-bin/carddisp.pl?gene=LRCH1
KIAA0368	3.66981	1.1943			LSM2	down	LSM2 Homolog, U6 Small Nuclear RNA And MRNA Degradation Associated	YBL026W, snRNP, C6orf28, G7B	http://www.genecards.org/cgi-bin/carddisp.pl?gene=LSM2
KIAA1239	-4.30165	1.05491			LYSMD3	down	LysM Domain Containing 3		http://www.genecards.org/cgi-bin/carddisp.pl?gene=LYSMD3
KIF2A	-3.93261	-1.02939			MAP1B	up	Microtubule Associated Protein 1B	FUTSCH, MAP5, PPP1R102, MAP-1B	http://www.genecards.org/cgi-bin/carddisp.pl?gene=MAP1B
KIFAP3	-4.03984	-1.30215			MAP2K1	down	Mitogen-Activated Protein Kinase Kinase 1	CFC3, MAPKK1, PRKMK1, MEK1, MKK1	http://www.genecards.org/cgi-bin/carddisp.pl?gene=MAP2K1
KLHL11	-3.98543	-1.02795			MARCH6	down	Membrane Associated Ring-CH-Type Finger 6	DOA10, MARCH-VI, RNF176, TEB4, KIAA0597	http://www.genecards.org/cgi-bin/carddisp.pl?gene=MARCH6
KLHL28	-4.54783	-1.01212			ME1	down	Malic Enzyme 1	HUMNDME, MES, NADP-ME	http://www.genecards.org/cgi-bin/carddisp.pl?gene=ME1
KMT2A	3.82224	1.25772			MED12	down	Mediator Complex Subunit 12	MED12S, OHDOX, OKS, OPA1, FGS1, TNRC11, ARC240, CAGH45, HOPA, TRAP230, KIAA0192	http://www.genecards.org/cgi-bin/carddisp.pl?gene=MED12
KPNA4	-3.3823	-1.01124			MED6	down	Mediator Complex Subunit 6	CTD-2540L5.5, NY-REN-28, ARC33, hMed6	http://www.genecards.org/cgi-bin/carddisp.pl?gene=MED6
LAMP2	-4.60337	1.05853			MEF2A	down	Myocyte Enhancer Factor 2A	ADCAD1, RSRFC4, RSRFC9, mef2	http://www.genecards.org/cgi-bin/carddisp.pl?gene=MEF2A
LCLAT1	-3.8823	-1.15897			METRNL	down	Meteorin Like, Glial Cell Differentiation Regulator	subfatin	http://www.genecards.org/cgi-bin/carddisp.pl?gene=METRNL
LCTHIO	-3.87984	-1.18445			MFHAS1	up	Malignant Fibrous Histiocytoma Amplified Sequence 1	LRRC65, MASL1	http://www.genecards.org/cgi-bin/carddisp.pl?gene=MFHAS1
LDHB	-4.93891	-1.03154			MFSD5	down	Major Facilitator Superfamily Domain Containing 5	hsMOT2	http://www.genecards.org/cgi-bin/carddisp.pl?gene=MFSD5
LGALS8	-4.07566	-1.12652			MGMT	down	O-6-Methylguanine-DNA Methyltransferase	O-6-methylguanine-DNA-alkyltransferase	http://www.genecards.org/cgi-bin/carddisp.pl?gene=MGMT
LGMN	-4.28209	-1.0409			MKL2	down	MKL1/Myocardin Like 2	CTA-276F8.1, NPD001, MRTF-B, MRTFB, KIAA1243	http://www.genecards.org/cgi-bin/carddisp.pl?gene=MKL2
LMNA	-4.17653	1.05211			MMP17	up	Matrix Metallopeptidase 17	MMP-17, MT4-MMP, MT4MMP, MTMMP4	http://www.genecards.org/cgi-bin/carddisp.pl?gene=MMP17
LNPEP	-6.0923	1.02545			MPV17L2	down	MPV17 Mitochondrial Inner Membrane Protein Like 2	FKSG24	http://www.genecards.org/cgi-bin/carddisp.pl?gene=MPV17L2
LOC100623695	-5.37442	-1.12438			MRPL15	up	Mitochondrial Ribosomal Protein L15	HSPC145, MRP-L7, RPML7, L15mt, MRP-L15	http://www.genecards.org/cgi-bin/carddisp.pl?gene=MRPL15
LRCH1	3.69021	1.0513			MRPL32	down	Mitochondrial Ribosomal Protein L32	L32mt, MRP-L32, HSPC283, bMRP-59b	http://www.genecards.org/cgi-bin/carddisp.pl?gene=MRPL32
LSM2	-3.94758	1.29963			MRPS16	up	Mitochondrial Ribosomal Protein S16	CGI-132, COXPD2, MRP-S16, RPMS16, S16mt	http://www.genecards.org/cgi-bin/carddisp.pl?gene=MRPS16
LYSMD3	-5.04036	-1.00304			MRPS28	down	Mitochondrial Ribosomal Protein S28	HSPC007, MRP-S28, MRP-S35, MRPS35, S28mt, S35mt	http://www.genecards.org/cgi-bin/carddisp.pl?gene=MRPS28
MAP1B	4.45783	1.2462			MSMO1	down	Methylsterol Monooxygenase 1	ERG25, MCCPD, SC4MOL, DESP4	http://www.genecards.org/cgi-bin/carddisp.pl?gene=MSMO1
MAP2K1	-5.19294	-1.42691			MT1A	down	Metallothionein 1A	MTC, metallothionein-1A, metallothionein-IA, MT1S, MT-1A, MT-IA, MT1	http://www.genecards.org/cgi-bin/carddisp.pl?gene=MT1A
MARCH6	-4.78189	-1.45727			MTF2	down	Metal Response Element Binding Transcription Factor 2	HPCL2, M96, TDRD19A, dJ976O13.2, PCL2	http://www.genecards.org/cgi-bin/carddisp.pl?gene=MTF2
ME1	-12.1494	-1.33033			MTPN	down	Myotrophin	myotrophin, GCDP, V-1	http://www.genecards.org/cgi-bin/carddisp.pl?gene=MTPN
MED12	-3.14003	-1.02209			MYCBP2	up	MYC Binding Protein 2, E3 Ubiquitin Protein Ligase	Highwire, Myc-bp2, Phr, PAM, KIAA0916	http://www.genecards.org/cgi-bin/carddisp.pl?gene=MYCBP2
MED6	-4.73	-1.17124			MYH10	down	Myosin Heavy Chain 10	NMMHCB, myosin-10, NMMHC-IIB, NMMHC-B	http://www.genecards.org/cgi-bin/carddisp.pl?gene=MYH10
MEF2A	-4.61703	-1.25265			MYL1	down	Myosin Light Chain 1	MLC1F, MLC3F, MLC1/MLC3, MLC1F/MLC3F	http://www.genecards.org/cgi-bin/carddisp.pl?gene=MYL1
METRNL	-6.34883	1.00659			MYL6	down	Myosin Light Chain 6	ESMLC, LC17-GI, LC17-NM, LC17A, LC17B, MLC1SM, MLC3NM, MLC3SM, LC17, MLC-3	http://www.genecards.org/cgi-bin/carddisp.pl?gene=MYL6
MFHAS1	3.53085	-1.10562			NAA30	down	N(Alpha)-Acetyltransferase 30, NatC Catalytic Subunit	Mak3p, NAT12P, C14orf35, NAT12, MAK3	http://www.genecards.org/cgi-bin/carddisp.pl?gene=NAA30
MFSD5	-11.626	-1.42316			NAMPT	down	Nicotinamide Phosphoribosyltransferase	PBEF, visfatin, 1110035O14Rik, VF, PBEF1, NAmPRTase, Nampt	http://www.genecards.org/cgi-bin/carddisp.pl?gene=NAMPT
Mgmt	-5.33192	-1.47724			NCK2	up	NCK Adaptor Protein 2	NCKbeta, GRB4, Nck-2	http://www.genecards.org/cgi-bin/carddisp.pl?gene=NCK2
MKL2	-4.00265	-1.25371			NCKAP1	down	NCK Associated Protein 1	NAP1, NAP125, HEM2, p125Nap1, KIAA0587	http://www.genecards.org/cgi-bin/carddisp.pl?gene=NCKAP1
MMP17	4.07661	1.13784			NCOR2	up	Nuclear Receptor Corepressor 2	CTG26, TNRC14, TRAC1, SMRTE, SMRTE-tau, TRAC-1, N-CoR2, SMAP270, SMRT, TRAC	http://www.genecards.org/cgi-bin/carddisp.pl?gene=NCOR2
MPV17L2	-3.61014	-1.00042			NDUFA4	down	NDUFA4, Mitochondrial Complex Associated	CI-9k, MLRQ, CI-MLRQ	http://www.genecards.org/cgi-bin/carddisp.pl?gene=NDUFA4
MRPL15	3.22121	-1.03928			NFAT5	up	Nuclear Factor Of Activated T-Cells 5	NFATL1, NFATZ, OREBP, NF-AT5, TONEBP, KIAA0827	http://www.genecards.org/cgi-bin/carddisp.pl?gene=NFAT5
MRPL32	-6.13348	-1.04526			NFE2L2	down	Nuclear Factor, Erythroid 2 Like 2	NRF2, HEBP1	http://www.genecards.org/cgi-bin/carddisp.pl?gene=NFE2L2
MRPS16	5.33253	-1.04615			NFIB	down	Nuclear Factor I B	CTF, HMGIC/NFIB, NFI-RED, NFIB2, NFIB3, NFI-B, NF-I/B, NF1-B	http://www.genecards.org/cgi-bin/carddisp.pl?gene=NFIB
Mrps28	-4.42197	-1.41484			NFXL1	down	Nuclear Transcription Factor, X-Box Binding Like 1	CDZFP, HOZFP, URCC5, OZFP	http://www.genecards.org/cgi-bin/carddisp.pl?gene=NFXL1
MSMO1	-5.92788	-1.39613			NINL	down	Ninein Like	NLP, KIAA0980	http://www.genecards.org/cgi-bin/carddisp.pl?gene=NINL
MT1A	-6.58804	1.2675			NIPSNAP3A	down	Nipsnap Homolog 3A	HSPC299, TASSC, NIPSNAP4, NipSnap3A	http://www.genecards.org/cgi-bin/carddisp.pl?gene=NIPSNAP3A
MTF2	-4.06626	-1.04712			NOA1	down	Nitric Oxide Associated 1	MTG3, hAtNOS1, hNOA1, mAtNOS1, C4orf14	http://www.genecards.org/cgi-bin/carddisp.pl?gene=NOA1
MTPN	-3.34434	1.10587			NOL4L	down	Nucleolar Protein 4 Like	dJ1184F4.2, dJ1184F4.4, C20orf112, C20orf113	http://www.genecards.org/cgi-bin/carddisp.pl?gene=NOL4L
MYCBP2	3.8347	-1.06508			NPEPPS	down	Aminopeptidase Puromycin Sensitive	PSA, MP100, AAP-S	http://www.genecards.org/cgi-bin/carddisp.pl?gene=NPEPPS
MYH10	-8.63081	-1.49073			NSUN3	down	NOP2/Sun RNA Methyltransferase Family Member 3	MST077, MSTP077	http://www.genecards.org/cgi-bin/carddisp.pl?gene=NSUN3
MYL1	-6.73993	-1.20373			NUBPL	down	Nucleotide Binding Protein Like	IND1, C14orf127, huInd1	http://www.genecards.org/cgi-bin/carddisp.pl?gene=NUBPL
MYL1	-3.93662	-1.12017			NUS1	down	NUS1 Dehydrodolichyl Diphosphate Synthase Subunit	CDG1AA, MGC:7199, TANGO14, di-trans,poly-cis-decaprenylcistransferase, C6orf68, NgBR	http://www.genecards.org/cgi-bin/carddisp.pl?gene=NUS1
MYL1	-8.54244	-1.08949			NWD2	down	NACHT And WD Repeat Domain Containing 2	KIAA1239	http://www.genecards.org/cgi-bin/carddisp.pl?gene=NWD2
MYL1	-3.51081	1.11494			OAZ1	down	Ornithine Decarboxylase Antizyme 1	AZI, OAZ, ODC-Az	http://www.genecards.org/cgi-bin/carddisp.pl?gene=OAZ1
MYL6	-4.55046	1.05355			OBSCN	up	Obscurin, Cytoskeletal Calmodulin And Titin-Interacting RhoGEF	ARHGEF30, UNC89, obscurin, obscurin-MLCK, KIAA1556, KIAA1639, Obscurin-RhoGEF	http://www.genecards.org/cgi-bin/carddisp.pl?gene=OBSCN
NAA30	-4.67188	-1.21094			OFD1	down	OFD1, Centriole And Centriolar Satellite Protein	71-7A, JBTS10, SGBS2, RP23, CXorf5	http://www.genecards.org/cgi-bin/carddisp.pl?gene=OFD1
NAMPT	-4.61632	-1.07004			OSGEP	down	O-Sialoglycoprotein Endopeptidase	KAE1, OSGEP1, PRSMG1, GCPL1, hOSGEP	http://www.genecards.org/cgi-bin/carddisp.pl?gene=OSGEP
NCK2	4.97919	-1.07586			OSGIN2	down	Oxidative Stress Induced Growth Inhibitor Family Member 2	C8orf1, hT41	http://www.genecards.org/cgi-bin/carddisp.pl?gene=OSGIN2
NCKAP1	-18.9552	-1.4919			P4HA1	down	Prolyl 4-Hydroxylase Subunit Alpha 1	C-P4Halpha(I), P4HA	http://www.genecards.org/cgi-bin/carddisp.pl?gene=P4HA1
NCOR2	4.5125	1.13085			P4HA2	down	Prolyl 4-Hydroxylase Subunit Alpha 2	C-P4Halpha(II), MYP25	http://www.genecards.org/cgi-bin/carddisp.pl?gene=P4HA2
NDUFA4	-3.37119	-1.02085			PABPC1	down	Poly(A) Binding Protein Cytoplasmic 1	PABP-1, PABP1, PABPC2, PABP, PABPL1, PAB1	http://www.genecards.org/cgi-bin/carddisp.pl?gene=PABPC1
NFAT5	4.74733	1.06756			PAQR5	down	Progestin And AdipoQ Receptor Family Member 5	MPRG	http://www.genecards.org/cgi-bin/carddisp.pl?gene=PAQR5
NFE2L2	-9.48649	-1.49749			PARL	down	Presenilin Associated Rhomboid Like	PRO2207, PSARL1, PSENIP2, RHBDS1, PSARL	http://www.genecards.org/cgi-bin/carddisp.pl?gene=PARL
NFIB	-3.84383	-1.14987			PARP2	down	Poly(ADP-Ribose) Polymerase 2	ADPRTL3, ADPRTL2, ADPRT-2, ADPRT2, ARTD2, PARP-2, hPARP-2, pADPRT-2	http://www.genecards.org/cgi-bin/carddisp.pl?gene=PARP2
NFXL1	-3.55896	1.08078			PBX3	down	PBX Homeobox 3		http://www.genecards.org/cgi-bin/carddisp.pl?gene=PBX3
NINL	-16.183	-1.50206			PDCD10	down	Programmed Cell Death 10	CCM3, TFAR15	http://www.genecards.org/cgi-bin/carddisp.pl?gene=PDCD10
NIPSNAP3A	-8.93333	-1.03751			PDZD8	up	PDZ Domain Containing 8	PDZK8	http://www.genecards.org/cgi-bin/carddisp.pl?gene=PDZD8
NOA1	-6.24018	-1.21771			PEA15	down	Phosphoprotein Enriched In Astrocytes 15	HMAT1, MAT1, PED, HUMMAT1H, PEA-15, MAT1H	http://www.genecards.org/cgi-bin/carddisp.pl?gene=PEA15
NPEPPS	-3.58943	-1.00791			PECAM1	down	Platelet And Endothelial Cell Adhesion Molecule 1	GPIIA, CD31, CD31/EndoCAM, endoCAM, PECA1, PECAM-1	http://www.genecards.org/cgi-bin/carddisp.pl?gene=PECAM1
NST	-3.6555	-1.10519			PEG10	down	Paternally Expressed 10	MART2, HB-1, MEF3L, Mar2, EDR, RGAG3, KIAA1051, MEF3L1	http://www.genecards.org/cgi-bin/carddisp.pl?gene=PEG10
NSUN3	-5.80428	-1.65848			PEX19	down	Peroxisomal Biogenesis Factor 19	PXMP1, D1S2223E, PBD12A, PMP1, PMPI, peroxin-19, PXF, HK33	http://www.genecards.org/cgi-bin/carddisp.pl?gene=PEX19
NUBPL	-3.79153	-1.07494			PGM3	down	Phosphoglucomutase 3	AGM1, IMD23, PAGM, Phosphoglucomutase-3	http://www.genecards.org/cgi-bin/carddisp.pl?gene=PGM3
NUS1	-4.83898	-1.15036			PGRMC1	down	Progesterone Receptor Membrane Component 1	MPR, HPR6.6, PGRMC	http://www.genecards.org/cgi-bin/carddisp.pl?gene=PGRMC1
OAZ1	-3.77214	1.07932			PHKA1	down	Phosphorylase Kinase Regulatory Subunit Alpha 1	PHKA	http://www.genecards.org/cgi-bin/carddisp.pl?gene=PHKA1
OBSCN	5.98136	1.17914			PHTF2	down	Putative Homeodomain Transcription Factor 2		http://www.genecards.org/cgi-bin/carddisp.pl?gene=PHTF2
OFD1	-6.03902	1.04365			PIAS2	down	Protein Inhibitor Of Activated STAT 2	DIP, MIZ, MIZ1, PIASX-ALPHA, PIASX-BETA, SIZ2, ZMIZ4, ARIP3, PIASX	http://www.genecards.org/cgi-bin/carddisp.pl?gene=PIAS2
OSGEP	-5.61712	-1.05782			PIGK	down	Phosphatidylinositol Glycan Anchor Biosynthesis Class K	hGPI8, PIG-K, GPI8	http://www.genecards.org/cgi-bin/carddisp.pl?gene=PIGK
OSGIN2	-4.36527	-1.23624			PIK3AP1	up	Phosphoinositide-3-Kinase Adaptor Protein 1	BCAP	http://www.genecards.org/cgi-bin/carddisp.pl?gene=PIK3AP1
P4HA1	-5.07334	-1.18388			PITPNA	down	Phosphatidylinositol Transfer Protein Alpha	HEL-S-36, PI-TPalpha, VIB1A, PITPN, PI-TP-alpha	http://www.genecards.org/cgi-bin/carddisp.pl?gene=PITPNA
P4HA2	-8.81959	-2.92104			PKM	down	Pyruvate Kinase, Muscle	p58, HEL-S-30, TCB, PKM2, CTHBP, OIP-3, OIP3, PK3, THBP1, PK2	http://www.genecards.org/cgi-bin/carddisp.pl?gene=PKM
PABPC1	-3.64391	1.0503			PLAGL1	down	PLAG1 Like Zinc Finger 1	ZAC1, LOT1, ZAC, LOT-1	http://www.genecards.org/cgi-bin/carddisp.pl?gene=PLAGL1
PAQR5	-3.14371	1.0041			PLEK2	down	Pleckstrin 2	pleckstrin-2	http://www.genecards.org/cgi-bin/carddisp.pl?gene=PLEK2
Parl	-4.37845	-1.2898			PLEKHF2	down	Pleckstrin Homology And FYVE Domain Containing 2	PHAFIN2, EAPF, ZFYVE18, Phafin-2	http://www.genecards.org/cgi-bin/carddisp.pl?gene=PLEKHF2
PARP2	-6.21366	1.26896			PMAIP1	down	Phorbol-12-Myristate-13-Acetate-Induced Protein 1	APR, NOXA	http://www.genecards.org/cgi-bin/carddisp.pl?gene=PMAIP1
PBX3	-6.07029	-1.09663			PNPLA2	down	Patatin Like Phospholipase Domain Containing 2	1110001C14Rik, FP17548, PEDF-R, TTS-2.2, desnutrin, iPLA2zeta, ATGL, IPLA2-zeta, TTS2, TTS2.2	http://www.genecards.org/cgi-bin/carddisp.pl?gene=PNPLA2
PDCD10	-4.00211	1.02344			POLR1E	down	RNA Polymerase I Subunit E	PRAF1, PAF53	http://www.genecards.org/cgi-bin/carddisp.pl?gene=POLR1E
PDZD8	3.35613	-1.00449			PPM1F	down	Protein Phosphatase, Mg2+/Mn2+ Dependent 1F	CAMKP, FEM-2, hFEM-2, CaMKPase, POPX2, KIAA0015	http://www.genecards.org/cgi-bin/carddisp.pl?gene=PPM1F
PEA15	-4.92483	-1.00606			PPP1CC	down	Protein Phosphatase 1 Catalytic Subunit Gamma	PP1C, PPP1G, PP-1G	http://www.genecards.org/cgi-bin/carddisp.pl?gene=PPP1CC
PECAM1	-4.74954	-1.22558			PPP1R35	up	Protein Phosphatase 1 Regulatory Subunit 35	C7orf47	http://www.genecards.org/cgi-bin/carddisp.pl?gene=PPP1R35
PEG10	-5.04743	-1.04608			PPP2CA	down	Protein Phosphatase 2 Catalytic Subunit Alpha	PP2CA, PP2Calpha, PP2Ac, PP2A-alpha, RP-C	http://www.genecards.org/cgi-bin/carddisp.pl?gene=PPP2CA
PEX19	-3.23461	1.01176			PPTC7	down	PTC7 Protein Phosphatase Homolog	TA-PP2C, TAPP2C	http://www.genecards.org/cgi-bin/carddisp.pl?gene=PPTC7
PGM3	-6.70989	-1.2143			PRC1	up	Protein Regulator Of Cytokinesis 1	ASE1	http://www.genecards.org/cgi-bin/carddisp.pl?gene=PRC1
PGRMC1	-3.20204	-1.01035			PRDM15	down	PR/SET Domain 15	PFM15, C21orf83, ZNF298	http://www.genecards.org/cgi-bin/carddisp.pl?gene=PRDM15
PGRMC1	-4.60711	1.07576			PRDX6	down	Peroxiredoxin 6	1-Cys, HEL-S-128m, PRX, p29, peroxiredoxin-6, AOP2, NSGPx, aiPLA2, KIAA0106	http://www.genecards.org/cgi-bin/carddisp.pl?gene=PRDX6
PHKA1	-3.51296	-1.13985			PRPS2	down	Phosphoribosyl Pyrophosphate Synthetase 2	PPRibP, PRSII, PRS-II	http://www.genecards.org/cgi-bin/carddisp.pl?gene=PRPS2
PHTF2	-4.99981	-1.12726			PRR14L	down	Proline Rich 14 Like	C22orf30	http://www.genecards.org/cgi-bin/carddisp.pl?gene=PRR14L
PIAS2	-3.87312	-1.16721			PRRG2	down	Proline Rich And Gla Domain 2	PRGP2, TMG2	http://www.genecards.org/cgi-bin/carddisp.pl?gene=PRRG2
PIGK	-6.77851	-1.11261			PSMA3	down	Proteasome Subunit Alpha 3	HC8, PSC3, PSC8	http://www.genecards.org/cgi-bin/carddisp.pl?gene=PSMA3
PIK3AP1	3.89376	1.1181			PSMB4	down	Proteasome Subunit Beta 4	HN3, hsBPROS26, HsN3, PROS-26, PROS26	http://www.genecards.org/cgi-bin/carddisp.pl?gene=PSMB4
PITPNA	-7.34722	-1.14607			PSMD14	down	Proteasome 26S Subunit, Non-ATPase 14	PAD1, RPN11, POH1	http://www.genecards.org/cgi-bin/carddisp.pl?gene=PSMD14
PKM	-5.94412	1.06441			PSMD4	down	Proteasome 26S Subunit, Non-ATPase 4	ASF, AF-1, Rpn10, S5A, angiocidin, pUB-R5, AF, MCB1	http://www.genecards.org/cgi-bin/carddisp.pl?gene=PSMD4
PLAGL1	-4.07703	-1.3553			PTBP2	up	Polypyrimidine Tract Binding Protein 2	PTB, brPTB, nPTB, PTBLP	http://www.genecards.org/cgi-bin/carddisp.pl?gene=PTBP2
PLEK2	-3.6474	1.00649			RAB22A	down	RAB22A, Member RAS Oncogene Family	rab-22, RAB22	http://www.genecards.org/cgi-bin/carddisp.pl?gene=RAB22A
PLEKHF2	-4.60496	1.04652			RABEPK	down	Rab9 Effector Protein With Kelch Motifs	P40, bA65N13.1, RAB9P40	http://www.genecards.org/cgi-bin/carddisp.pl?gene=RABEPK
PMAIP1	-3.36964	1.06565			RAPH1	down	Ras Association (RalGDS/AF-6) And Pleckstrin Homology Domains 1	LPD, RalGDS/AF-6, lamellipodin, ALS2CR18, ALS2CR9, PREL-2, PREL2, RMO1, KIAA1681	http://www.genecards.org/cgi-bin/carddisp.pl?gene=RAPH1
PNPLA2	-6.23448	1.0528			RCOR1	down	REST Corepressor 1	COREST, RCOR, KIAA0071	http://www.genecards.org/cgi-bin/carddisp.pl?gene=RCOR1
POLR1E	-5.42822	-1.42403			RDX	down	Radixin	radixin, DFNB24	http://www.genecards.org/cgi-bin/carddisp.pl?gene=RDX
PPM1F	-6.96389	-1.69728			REEP5	down	Receptor Accessory Protein 5	D5S346, YOP1, Yip2e, C5orf18, TB2, DP1	http://www.genecards.org/cgi-bin/carddisp.pl?gene=REEP5
PPP1CC	-5.80158	-1.04216			RFC1	down	Replication Factor C Subunit 1	MHCBFB, PO-GA, RECC1, RFC, RFC140, a1	http://www.genecards.org/cgi-bin/carddisp.pl?gene=RFC1
PPP1R35	4.78997	1.08162			RHOC	down	Ras Homolog Family Member C	H9, RHOH9, ARH9, ARHC	http://www.genecards.org/cgi-bin/carddisp.pl?gene=RHOC
PPP2CA	-5.46353	-1.03535			RIT1	down	Ras Like Without CAAX 1	ROC1, NS8, RIT, RIBB	http://www.genecards.org/cgi-bin/carddisp.pl?gene=RIT1
PPTC7	-4.01761	-1.10453			RNF10	down	Ring Finger Protein 10	RIE2, KIAA0262	http://www.genecards.org/cgi-bin/carddisp.pl?gene=RNF10
PRC1	4.35907	-1.13515			RNF8	down	Ring Finger Protein 8	hRNF8, KIAA0646	http://www.genecards.org/cgi-bin/carddisp.pl?gene=RNF8
PRDM15	-5.01394	-1.36324			RPL7	down	Ribosomal Protein L7	L7, humL7-1	http://www.genecards.org/cgi-bin/carddisp.pl?gene=RPL7
PRDX6	-5.9353	-1.069			RPN2	down	Ribophorin II	RPN-II, RIBIIR, RPNII, SWP1, ribophorin-2	http://www.genecards.org/cgi-bin/carddisp.pl?gene=RPN2
PRPS2	-3.79334	1.1133			RPS19	down	Ribosomal Protein S19	DBA, DBA1, S19	http://www.genecards.org/cgi-bin/carddisp.pl?gene=RPS19
PRR14L	-4.81674	-1.44386			RPS23	up	Ribosomal Protein S23	S23	http://www.genecards.org/cgi-bin/carddisp.pl?gene=RPS23
PRRG2	-6.02917	1.11964			RXRA	down	Retinoid X Receptor Alpha	NR2B1	http://www.genecards.org/cgi-bin/carddisp.pl?gene=RXRA
PSMA3	-4.32833	-1.21889			RYBP	down	RING1 And YY1 Binding Protein	AAP1, APAP-1, DEDAF, YEAF1	http://www.genecards.org/cgi-bin/carddisp.pl?gene=RYBP
PSMA3	-4.01034	-1.11704			SCAF8	up	SR-Related CTD Associated Factor 8	KIAA1116, RBM16, CCAP7	http://www.genecards.org/cgi-bin/carddisp.pl?gene=SCAF8
PSMB4	-5.35032	-1.01677			SCAMP5	down	Secretory Carrier Membrane Protein 5	hSCAMP5	http://www.genecards.org/cgi-bin/carddisp.pl?gene=SCAMP5
PSMB4	-3.5978	1.16529			SCFD1	down	Sec1 Family Domain Containing 1	RA410, SLY1, SLY1P, C14orf163, STXBP1L2, KIAA0917	http://www.genecards.org/cgi-bin/carddisp.pl?gene=SCFD1
PSMD14	-3.3943	1.01991			SCUBE3	down	Signal Peptide, CUB Domain And EGF Like Domain Containing 3	CEGF3	http://www.genecards.org/cgi-bin/carddisp.pl?gene=SCUBE3
PSMD4	-4.83473	-1.04827			SDC2	up	Syndecan 2	HSPG, CD362, fibroglycan, syndecan-2, HSPG1, SYND2	http://www.genecards.org/cgi-bin/carddisp.pl?gene=SDC2
PTBP2	4.60315	1.32399			SDCBP	down	Syndecan Binding Protein	syntenin, syntenin-1, ST1, MDA-9, MDA9, SYCL, TACIP18	http://www.genecards.org/cgi-bin/carddisp.pl?gene=SDCBP
RAB22A	-6.05802	-1.43585			SDHB	down	Succinate Dehydrogenase Complex Iron Sulfur Subunit B	IP, SDH, SDH1, SDH2, CWS2, PGL4, SDHIP	http://www.genecards.org/cgi-bin/carddisp.pl?gene=SDHB
RABEPK	-4.4154	1.08613			SELENOK	down	Selenoprotein K	HSPC297, SELK, HSPC030	http://www.genecards.org/cgi-bin/carddisp.pl?gene=SELENOK
RAPH1	-3.95718	1.04923			SENP2	down	SUMO1/Sentrin/SMT3 Specific Peptidase 2	AXAM2, SMT3IP2, KIAA1331	http://www.genecards.org/cgi-bin/carddisp.pl?gene=SENP2
RCOR1	-3.703	1.01821			SETX	up	Senataxin	senataxin, AOA2, bA479K20.2, ALS4, SCAR1, KIAA0625	http://www.genecards.org/cgi-bin/carddisp.pl?gene=SETX
RDX	-4.62124	-1.09668			SGO2	down	Shugoshin 2	TRIPIN, SGOL2, Shugoshin-2	http://www.genecards.org/cgi-bin/carddisp.pl?gene=SGO2
Reep5	-20.6945	-1.48209			SH3RF2	up	SH3 Domain Containing Ring Finger 2	HEPP1, RNF158, POSHER, PPP1R39	http://www.genecards.org/cgi-bin/carddisp.pl?gene=SH3RF2
RFC1	-3.3627	1.07377			SIRT7	down	Sirtuin 7	SIR2L7	http://www.genecards.org/cgi-bin/carddisp.pl?gene=SIRT7
RHOC	-5.9256	1.04905			SLC16A1	down	Solute Carrier Family 16 Member 1	MCT1, MCT, HHF7, MCT1D	http://www.genecards.org/cgi-bin/carddisp.pl?gene=SLC16A1
RIT1	-3.97248	-1.26881			SLC16A7	down	Solute Carrier Family 16 Member 7	MCT2	http://www.genecards.org/cgi-bin/carddisp.pl?gene=SLC16A7
RIT1	-4.32853	1.01958			SLC25A27	up	Solute Carrier Family 25 Member 27	UCP4	http://www.genecards.org/cgi-bin/carddisp.pl?gene=SLC25A27
RNF10	-4.15949	-1.10825			SLC34A3	up	Solute Carrier Family 34 Member 3	HHRH, NPTIIc, naPi-2c, NPT2C	http://www.genecards.org/cgi-bin/carddisp.pl?gene=SLC34A3
RNF8	-5.67177	1.14361			SLC39A10	up	Solute Carrier Family 39 Member 10	LZT-Hs2, ZIP-10, KIAA1265, ZIP10	http://www.genecards.org/cgi-bin/carddisp.pl?gene=SLC39A10
RPL7	-5.26945	1.30043			SLC4A7	up	Solute Carrier Family 4 Member 7	BT, NBC2, NBCN1, SLC4A6, NBC3, SBC2, NBC2B	http://www.genecards.org/cgi-bin/carddisp.pl?gene=SLC4A7
RPN2	-3.22808	-1.00969			SLC5A3	up	Solute Carrier Family 5 Member 3	SMIT2, BCW2, SMIT, SMIT1	http://www.genecards.org/cgi-bin/carddisp.pl?gene=SLC5A3
RPN2	-3.30176	1.001			SLC7A7	down	Solute Carrier Family 7 Member 7	LAT3, LPI, MOP-2, Y+LAT1, y+LAT-1	http://www.genecards.org/cgi-bin/carddisp.pl?gene=SLC7A7
RPS19	-19.9352	-1.3459			SLMAP	up	Sarcolemma Associated Protein	KIAA1601, SLAP	http://www.genecards.org/cgi-bin/carddisp.pl?gene=SLMAP
RPS23	3.85843	-1.18236			SLPI	down	Secretory Leukocyte Peptidase Inhibitor	ALK1, ALP, antileukoproteinase, HUSI, HUSI-I, BLPI, HUSI-1, MPI, WAP4, WFDC4	http://www.genecards.org/cgi-bin/carddisp.pl?gene=SLPI
RXRA	-4.74074	-1.39638			SMAD6	down	SMAD Family Member 6	AOVD2, HsT17432, MADH7, MADH6, Smad6, hSMAD6	http://www.genecards.org/cgi-bin/carddisp.pl?gene=SMAD6
RYBP	-3.32533	-1.07839			SMAD7	down	SMAD Family Member 7	MADH7, CRCS3, MADH8, hSMAD7, Smad7	http://www.genecards.org/cgi-bin/carddisp.pl?gene=SMAD7
RYBP	-6.30475	-1.00439			SMC3	down	Structural Maintenance Of Chromosomes 3	BAM, BMH, HCAP, CDLS3, CSPG6, SMC3L1, Bamacan, SMC-3	http://www.genecards.org/cgi-bin/carddisp.pl?gene=SMC3
SCAF8	3.30805	1.04795			SMN1	down	Survival Of Motor Neuron 1, Telomeric	SMA3, gemin-1, BCD541, GEMIN1, SMA2, SMA4, T-BCD541, TDRD16A, SMA, SMA@, SMN, SMNT, SMNC, SMA1	http://www.genecards.org/cgi-bin/carddisp.pl?gene=SMN1
SCAMP5	-5.04727	1.06448			SMUG1	down	Single-Strand-Selective Monofunctional Uracil-DNA Glycosylase 1	FDG, HMUDG, UNG3	http://www.genecards.org/cgi-bin/carddisp.pl?gene=SMUG1
SCFD1	-3.28009	1.04419			SNAP29	down	Synaptosome Associated Protein 29	CEDNIK, SNAP-29	http://www.genecards.org/cgi-bin/carddisp.pl?gene=SNAP29
SCUBE3	5.65102	1.3476			SNTB2	down	Syntrophin Beta 2	EST25263, beta-2-syntrophin, syntrophin-3, D16S2531E, SNT2B2, SNT3, Syntrophin-like, SNTL	http://www.genecards.org/cgi-bin/carddisp.pl?gene=SNTB2
SDC2	-3.91657	-1.28005			SNX20	down	Sorting Nexin 20	SLIC1, SLIC-1	http://www.genecards.org/cgi-bin/carddisp.pl?gene=SNX20
SDC2	-4.22954	1.06571			SNX7	down	Sorting Nexin 7		http://www.genecards.org/cgi-bin/carddisp.pl?gene=SNX7
SDCBP	-5.21428	-1.22076			SPINK9	up	Serine Peptidase Inhibitor, Kazal Type 9	LEKTI2	http://www.genecards.org/cgi-bin/carddisp.pl?gene=SPINK9
SDHB	-3.88864	1.2273			SPON1	up	Spondin 1	VSGP/F-spondin, f-spondin, spondin-1, KIAA0762, VSGP	http://www.genecards.org/cgi-bin/carddisp.pl?gene=SPON1
Selk	-4.85263	-1.51958			SPTLC1	down	Serine Palmitoyltransferase Long Chain Base Subunit 1	HSAN1, LBC1, SPTI, HSN1, LCB1, SPT1	http://www.genecards.org/cgi-bin/carddisp.pl?gene=SPTLC1
SENP2	-3.43496	1.00527			SRSF11	down	Serine And Arginine Rich Splicing Factor 11	SFRS11, NET2, dJ677H15.2, P54	http://www.genecards.org/cgi-bin/carddisp.pl?gene=SRSF11
SETX	3.07171	1.02491			SRSF2	down	Serine And Arginine Rich Splicing Factor 2	SC-35, SFRS2, SRp30b, PR264, SC35, SFRS2A	http://www.genecards.org/cgi-bin/carddisp.pl?gene=SRSF2
SGOL2	-13.0333	-1.32104			ST7	down	Suppression Of Tumorigenicity 7	ETS7q, FAM4A, SEN4, TSG7, FAM4A1, HELG, RAY1	http://www.genecards.org/cgi-bin/carddisp.pl?gene=ST7
SH3RF2	8.18988	-1.45928			STX16	down	Syntaxin 16	SYN16, syntaxin-16	http://www.genecards.org/cgi-bin/carddisp.pl?gene=STX16
SIRT7	-4.33393	-1.09406			STX7	down	Syntaxin 7	syntaxin-7	http://www.genecards.org/cgi-bin/carddisp.pl?gene=STX7
SLC16A1	-3.21986	-1.005			SULT4A1	down	Sulfotransferase Family 4A Member 1	BR-STL-1, BRSTL1, DJ388M5.3, NST, ST4A1, SULTX3, hBR-STL, hBR-STL-1	http://www.genecards.org/cgi-bin/carddisp.pl?gene=SULT4A1
SLC16A7	-4.8475	1.00812			TBC1D12	down	TBC1 Domain Family Member 12	KIAA0608	http://www.genecards.org/cgi-bin/carddisp.pl?gene=TBC1D12
SLC25A27	3.95804	1.07936			TDP2	down	Tyrosyl-DNA Phosphodiesterase 2	EAP2, AD022, dJ30M3.3, TTRAP, EAPII, hTDP2	http://www.genecards.org/cgi-bin/carddisp.pl?gene=TDP2
SLC34A3	4.44563	1.27438			TECPR2	up	Tectonin Beta-Propeller Repeat Containing 2	SPG49, KIAA0329, KIAA0297	http://www.genecards.org/cgi-bin/carddisp.pl?gene=TECPR2
SLC39A10	5.37493	-1.24771			TFB1M	down	Transcription Factor B1, Mitochondrial	hTFB1M, mtTFB1, h-mtTFB, CGI75, mtTFB, h-mtTFB1, CGI-75	http://www.genecards.org/cgi-bin/carddisp.pl?gene=TFB1M
SLC4A7	4.73419	1.07699			TIMM23	down	Translocase Of Inner Mitochondrial Membrane 23	TIM23	http://www.genecards.org/cgi-bin/carddisp.pl?gene=TIMM23
SLC5A3	4.66522	1.16623			TMED4	down	Transmembrane P24 Trafficking Protein 4	HNLF, p24a3, ERS25, GMP25iso, p24alpha3	http://www.genecards.org/cgi-bin/carddisp.pl?gene=TMED4
SLC7A7	-3.93847	1.11092			TMEM106C	down	Transmembrane Protein 106C	EMOC	http://www.genecards.org/cgi-bin/carddisp.pl?gene=TMEM106C
SLMAP	5.10039	1.33671			TMEM181	down	Transmembrane Protein 181	KIAA1423, GPR178	http://www.genecards.org/cgi-bin/carddisp.pl?gene=TMEM181
SLMAP	5.14499	1.54412			TMEM47	down	Transmembrane Protein 47	BCMP1, VAB-9, TM4SF10	http://www.genecards.org/cgi-bin/carddisp.pl?gene=TMEM47
SLPI	-4.17229	-1.3016			TMEM59	down	Transmembrane Protein 59	DCF1, HSPC001, PRO195, UNQ169, C1orf8	http://www.genecards.org/cgi-bin/carddisp.pl?gene=TMEM59
SLPI	-5.0878	-1.27442			TMEM67	down	Transmembrane Protein 67	Meckelin, JBTS6, NPHP11, TNEM67, MKS3	http://www.genecards.org/cgi-bin/carddisp.pl?gene=TMEM67
SLPI	-4.00643	-1.0602			TMSB4X	down	Thymosin Beta 4, X-Linked	FX, PTMB4, TMSB4, TB4X, THYB4	http://www.genecards.org/cgi-bin/carddisp.pl?gene=TMSB4X
SLPI	-3.20001	-1.00122			TNFRSF12A	down	TNF Receptor Superfamily Member 12A	CD266, TWEAKR, tweak-receptor, FN14	http://www.genecards.org/cgi-bin/carddisp.pl?gene=TNFRSF12A
SMAD6	-4.60004	1.09651			TPBG	down	Trophoblast Glycoprotein	5T4AG, 5T4, M6P1, WAIF1	http://www.genecards.org/cgi-bin/carddisp.pl?gene=TPBG
Smad7	-4.3782	-1.01545			TPRG1L	down	Tumor Protein P63 Regulated 1 Like	RP11-46F15.3, h-mover, mover, FAM79A	http://www.genecards.org/cgi-bin/carddisp.pl?gene=TPRG1L
SMC3	-7.32399	-1.18701			TPT1	down	Tumor Protein, Translationally-Controlled 1	p23, fortilin, p02, HRF, TCTP	http://www.genecards.org/cgi-bin/carddisp.pl?gene=TPT1
SMN1	-7.87483	-2.01644			TRAK1	down	Trafficking Kinesin Protein 1	MILT1, OIP106, KIAA1042	http://www.genecards.org/cgi-bin/carddisp.pl?gene=TRAK1
SMUG1	-3.15399	1.03558			TRIAP1	down	TP53 Regulated Inhibitor Of Apoptosis 1	HSPC132, MDM35, P53CSV, WF-1, 15E1.1	http://www.genecards.org/cgi-bin/carddisp.pl?gene=TRIAP1
SNAP29	-4.28026	1.17621			TRIB1	down	Tribbles Pseudokinase 1	GIG-2, GIG2, SKIP1, TRB-1, C8FW, TRB1	http://www.genecards.org/cgi-bin/carddisp.pl?gene=TRIB1
SNTB2	-4.44227	1.01022			TRIM45	down	Tripartite Motif Containing 45	RNF99	http://www.genecards.org/cgi-bin/carddisp.pl?gene=TRIM45
SNX20	-3.59025	1.09881			TRIQK	down	Triple QxxK/R Motif Containing	PRO0845, UPF0599, C8orf83	http://www.genecards.org/cgi-bin/carddisp.pl?gene=TRIQK
SNX7	-4.46568	-1.18912			TROVE2	down	TROVE Domain Family Member 2	RORNP, SSA2, RO60, SS-A	http://www.genecards.org/cgi-bin/carddisp.pl?gene=TROVE2
SPINK9	5.51213	-1.69341			TRPV6	up	Transient Receptor Potential Cation Channel Subfamily V Member 6	CAT1, CATL, ABP/ZF, HSA277909, LP6728, ZFAB, ECAC2, CaT-L, CaT-like, TrpV6	http://www.genecards.org/cgi-bin/carddisp.pl?gene=TRPV6
SPON1	4.99395	1.43243			TSPAN2	down	Tetraspanin 2	NET3, TSN2, TSPAN-2, tetraspanin-2	http://www.genecards.org/cgi-bin/carddisp.pl?gene=TSPAN2
SPTLC1	-7.09124	1.0087			TTLL5	up	Tubulin Tyrosine Ligase Like 5	KIAA0998, CORD19, STAMP	http://www.genecards.org/cgi-bin/carddisp.pl?gene=TTLL5
SRSF11	-5.34924	-1.10393			UBE2K	down	Ubiquitin Conjugating Enzyme E2 K	E2(25K), E2-25K, HYPG, UBC1, HIP2, HIP-2, LIG	http://www.genecards.org/cgi-bin/carddisp.pl?gene=UBE2K
SRSF2	-3.40233	-1.11078			UBOX5	down	U-Box Domain Containing 5	RNF37, UBCE7IP5, UIP5, hUIP5, KIAA0860	http://www.genecards.org/cgi-bin/carddisp.pl?gene=UBOX5
ST7	-3.77668	1.1515			UBTD1	up	Ubiquitin Domain Containing 1		http://www.genecards.org/cgi-bin/carddisp.pl?gene=UBTD1
STX16	-3.75134	-1.00628			UBXN1	down	UBX Domain Protein 1	UBXD10, 2B28, SAKS1	http://www.genecards.org/cgi-bin/carddisp.pl?gene=UBXN1
STX7	-4.23498	-1.22881			UCHL5	down	Ubiquitin C-Terminal Hydrolase L5	CGI-70, INO80R, UCH-L5, UCH37	http://www.genecards.org/cgi-bin/carddisp.pl?gene=UCHL5
TBC1D12	-3.68729	1.10474			UGDH	down	UDP-Glucose 6-Dehydrogenase	GDH, UGD, UDP-GlcDH, UDPGDH	http://www.genecards.org/cgi-bin/carddisp.pl?gene=UGDH
TCTP	-5.37881	-1.52738			UQCRB	down	Ubiquinol-Cytochrome C Reductase Binding Protein	MC3DN3, QCR7, QPC, UQBC, UQCR6, UQPC, UQBP, QP-C	http://www.genecards.org/cgi-bin/carddisp.pl?gene=UQCRB
TCTP	-5.06418	-1.33759			UQCRC1	down	Ubiquinol-Cytochrome C Reductase Core Protein I	D3S3191, QCR1, UQCR1	http://www.genecards.org/cgi-bin/carddisp.pl?gene=UQCRC1
TDP2	-9.54789	-1.04467			UROS	down	Uroporphyrinogen III Synthase	UROIIIS	http://www.genecards.org/cgi-bin/carddisp.pl?gene=UROS
TECPR2	3.96936	1.07824			USP31	up	Ubiquitin Specific Peptidase 31	KIAA1203	http://www.genecards.org/cgi-bin/carddisp.pl?gene=USP31
TFB1M	-5.02822	1.05506			VAPB	down	VAMP Associated Protein B And C	ALS8, VAMP-B, VAP-B, VAMP-B/VAMP-C, VAP-B/VAP-C	http://www.genecards.org/cgi-bin/carddisp.pl?gene=VAPB
TIMM23	-3.41629	1.02727			VCP	down	Valosin Containing Protein	TERA, ALS14, CMT2Y, HEL-220, HEL-S-70, IBMPFD, IBMPFD1, p97	http://www.genecards.org/cgi-bin/carddisp.pl?gene=VCP
TMED4	-3.50788	1.10734			VDAC2	down	Voltage Dependent Anion Channel 2	VDAC-2, hVDAC2, POR	http://www.genecards.org/cgi-bin/carddisp.pl?gene=VDAC2
TMEM106C	-5.5299	1.01125			VPS13A	up	Vacuolar Protein Sorting 13 Homolog A	chorein, CHAC, KIAA0986	http://www.genecards.org/cgi-bin/carddisp.pl?gene=VPS13A
TMEM181	-5.19331	-1.27667			VPS13D	up	Vacuolar Protein Sorting 13 Homolog D	KIAA0453	http://www.genecards.org/cgi-bin/carddisp.pl?gene=VPS13D
TMEM47	-3.37386	1.09437			VPS26A	down	VPS26, Retromer Complex Component A	HB58, Hbeta58, PEP8A, VPS26, hVPS26	http://www.genecards.org/cgi-bin/carddisp.pl?gene=VPS26A
TMEM59	-9.89287	-1.30648			VPS37B	down	VPS37B, ESCRT-I Subunit	hVps37B	http://www.genecards.org/cgi-bin/carddisp.pl?gene=VPS37B
TMEM59	-4.05439	1.10683			VTA1	down	Vesicle Trafficking 1	DRG-1, SBP1, DRG1, HSPC228, My012, C6orf55, LIP5	http://www.genecards.org/cgi-bin/carddisp.pl?gene=VTA1
TMEM67	-5.12685	-1.09347			WASHC2C	down	WASH Complex Subunit 2C	FAM21A, FAM21C, VPEF, KIAA0592	http://www.genecards.org/cgi-bin/carddisp.pl?gene=WASHC2C
TMSB4X	-4.1156	-1.21883			WDR5B	down	WD Repeat Domain 5B		http://www.genecards.org/cgi-bin/carddisp.pl?gene=WDR5B
TNFRSF12A	-3.48109	-1.16049			XBP1	down	X-Box Binding Protein 1	XBP2, TREB-5, TREB5, XBP-1	http://www.genecards.org/cgi-bin/carddisp.pl?gene=XBP1
TPBG	-5.76617	-1.34888			XPO6	down	Exportin 6	EXP6, exportin-6, RANBP20, KIAA0370	http://www.genecards.org/cgi-bin/carddisp.pl?gene=XPO6
TPBG	-4.18688	-1.18262			YWHAH	down	Tyrosine 3-Monooxygenase/Tryptophan 5-Monooxygenase Activation Protein Eta	YWHA1	http://www.genecards.org/cgi-bin/carddisp.pl?gene=YWHAH
TPRG1L	-3.71205	-1.00861			ZC3H7A	up	Zinc Finger CCCH-Type Containing 7A	HSPC055, ZC3H7, ZC3HDC7	http://www.genecards.org/cgi-bin/carddisp.pl?gene=ZC3H7A
TRAK1	-3.45264	1.09705			ZDHHC16	down	Zinc Finger DHHC-Type Containing 16	APH2, DHHC-16	http://www.genecards.org/cgi-bin/carddisp.pl?gene=ZDHHC16
TRIAP1	-4.43506	1.04944			ZFAND3	down	Zinc Finger AN1-Type Containing 3	TEX27	http://www.genecards.org/cgi-bin/carddisp.pl?gene=ZFAND3
TRIB1	-11.9389	-1.41767			ZFAND5	down	Zinc Finger AN1-Type Containing 5	ZNF216, ZA20D2, ZFAND5A	http://www.genecards.org/cgi-bin/carddisp.pl?gene=ZFAND5
TRIM45	-5.12437	1.06049			ZFX	down	Zinc Finger Protein, X-Linked	ZNF926	http://www.genecards.org/cgi-bin/carddisp.pl?gene=ZFX
TRIQK	-7.1581	-1.02673			ZKSCAN1	down	Zinc Finger With KRAB And SCAN Domains 1	PHZ-37, ZSCAN33, ZNF139, ZNF36, KOX18	http://www.genecards.org/cgi-bin/carddisp.pl?gene=ZKSCAN1
TROVE2	-7.09891	-1.38779			ZNF462	up	Zinc Finger Protein 462	Zfp462, KIAA1803	http://www.genecards.org/cgi-bin/carddisp.pl?gene=ZNF462
TRPV6	4.71983	1.4705			ZNF496	down	Zinc Finger Protein 496	NIZP1, ZFP496, ZSCAN49, ZKSCAN17	http://www.genecards.org/cgi-bin/carddisp.pl?gene=ZNF496
TSPAN2	-9.31082	-1.20407			ZNF687	down	Zinc Finger Protein 687	PDB6, KIAA1441	http://www.genecards.org/cgi-bin/carddisp.pl?gene=ZNF687
TSPAN2	-8.35597	1.11914			ZSCAN16	down	Zinc Finger And SCAN Domain Containing 16	dJ265C24.3, ZNF392, ZNF435	http://www.genecards.org/cgi-bin/carddisp.pl?gene=ZSCAN16
TTLL5	3.46977	1.03333			ZXDB	down	Zinc Finger, X-Linked, Duplicated B	ZNF905, dJ83L6.1	http://www.genecards.org/cgi-bin/carddisp.pl?gene=ZXDB
UBE2K	-4.13325	-1.01329
UBOX5	-4.003	-1.12426
UBTD1	3.78034	-1.08321
UBXN1	-5.90493	-1.17135
UCHL5	-4.43908	1.0289
UGDH	-3.38172	-1.00455
UQCRB	-4.21357	-1.15361
UQCRC1	-4.32169	1.1182
UROS	-3.52986	-1.12544
USP31	4.30304	-1.35402
VAPB	-6.56771	-1.34302
VCP	-3.80377	-1.07509
Vdac2	-3.64377	-1.12063
VPS13A	4.04242	1.24841
VPS13D	5.62161	1.10828
VPS26A	-4.92349	-1.31406
VPS26A	-3.69352	-1.03633
VPS37B	-4.51115	-1.19014
VTA1	-5.18732	-1.17797
WDR5B	-4.86062	1.11358
XBP1	-6.42464	-1.3983
XPO6	-4.04083	-1.16361
YWHAH	-7.55214	-1.22656
ZC3H7A	4.28841	1.12505
ZDHHC16	-3.98687	-1.3094
ZDHHC16	-5.36622	-1.24538
ZFAND3	-3.90201	-1.05255
ZFAND5	-4.25654	-1.1484
ZFX	-8.45157	-1.03988
ZKSCAN1	-6.5911	-1.15209
ZNF462	4.2188	1.39419
ZNF496	-3.48857	1.08495
ZNF687	-5.66638	-1.34517
ZSCAN16	-3.27838	1.00275
ZXDB	-4.43784	-1.02558

## Sheet: S-E2
Supplementary file S2; Differential expressed genes (DEGs) for comparison of S-E2 vs. Control at 2 hours.
&FC=fold change of differential expressed genes (ratio treatment over control, p<0.05). DEGs with a FC >3 (up-regulated) or <-3 (down-regulated) were selected. DEGs that also responded to ETEC alone were only selected for functional analysis in case a 3-fold higher or lower regulation was measured than in the comparison of ETEC versus control cells. Note that only genes that did not responded (no…
#DEG; HUGO gene-symbols are used for abbreviations of genes.
$E=ETEC, Control = IPECJ2 cells not challenged with ETEC or algae extracts.
#Genelist used for functional analysis
&FC of DEG's					#Genelist of comparison S-E2 vs. Control at 2 hours (n=14).
#DEG	FC S-E2 vs.Control	FC E2 vs.Control $			HUGO gene-symbol	regulation	Full Name	Aliases	GeneCards URL
ADAM12	-6.36628	-1.45797			TNFAIP3	up	TNF Alpha Induced Protein 3	A20, TNFA1P2, OTUD7C, AISBL	http://www.genecards.org/cgi-bin/carddisp.pl?gene=TNFAIP3
CDYL2	-3.4785	-1.10139			SGO2	up	Shugoshin 2	TRIPIN, SGOL2, Shugoshin-2	http://www.genecards.org/cgi-bin/carddisp.pl?gene=SGO2
CEBPD	4.7089	1.4889			NCOR2	up	Nuclear Receptor Corepressor 2	CTG26, TNRC14, TRAC1, SMRTE, SMRTE-tau, TRAC-1, N-CoR2, SMAP270, SMRT, TRAC	http://www.genecards.org/cgi-bin/carddisp.pl?gene=NCOR2
EPT1	-3.63236	1.02712			NFKBIA	up	NFKB Inhibitor Alpha	MAD3, MAD-3, ikB-alpha, NFKBI, I-kappa-B-alpha, IKBA, IkappaBalpha	http://www.genecards.org/cgi-bin/carddisp.pl?gene=NFKBIA
GMEB2	4.1667	1.28202			CXCL8	up	C-X-C Motif Chemokine Ligand 8	NAP1, GCP1, LECT, LUCT, LYNAP, NAF, emoctakin, interleukin-8, IL8, GCP-1, MDNCF, MONAP, NAP-1, IL-8	http://www.genecards.org/cgi-bin/carddisp.pl?gene=CXCL8
IL8	6.77419	1.22446			CEBPD	up	CCAAT/Enhancer Binding Protein Delta	C/EBP-delta, CELF, CRP3, NF-IL6-beta	http://www.genecards.org/cgi-bin/carddisp.pl?gene=CEBPD
INTS7	-3.33621	1.05865			SELENOI	down	Selenoprotein I	SEPI, EPT1, SELI, hEPT1, KIAA1724	http://www.genecards.org/cgi-bin/carddisp.pl?gene=SELENOI
MYL1	-5.36357	-1.08949			NFIB	down	Nuclear Factor I B	CTF, HMGIC/NFIB, NFI-RED, NFIB2, NFIB3, NFI-B, NF-I/B, NF1-B	http://www.genecards.org/cgi-bin/carddisp.pl?gene=NFIB
NCOR2	3.45335	1.13085			NHSL2	down	NHS Like 2		http://www.genecards.org/cgi-bin/carddisp.pl?gene=NHSL2
NFIB	-3.45331	-1.14987			MYL1	down	Myosin Light Chain 1	MLC1F, MLC3F, MLC1/MLC3, MLC1F/MLC3F	http://www.genecards.org/cgi-bin/carddisp.pl?gene=MYL1
NFKBIA	3.3878	1.01037			INTS7	down	Integrator Complex Subunit 7	INT7, C1orf73	http://www.genecards.org/cgi-bin/carddisp.pl?gene=INTS7
NFKBIA	4.13113	-1.05764			GMEB2	down	Glucocorticoid Modulatory Element Binding Protein 2	P79PIF, PIF79, GMEB-2, KIAA1269	http://www.genecards.org/cgi-bin/carddisp.pl?gene=GMEB2
NFKBIA	4.9085	-1.01531			CDYL2	down	Chromodomain Y-Like 2	PCCP1	http://www.genecards.org/cgi-bin/carddisp.pl?gene=CDYL2
NHSL2	-3.95926	-1.22093			ADAM12	down	ADAM Metallopeptidase Domain 12	ADAM12-OT1, CAR10, MCMP, MCMPMltna, MLTNA, meltrin-alpha, MLTN	http://www.genecards.org/cgi-bin/carddisp.pl?gene=ADAM12
SGOL2	1.9955	1.6592
TNFAIP3	10.1477	1.17681
TNFAIP3	4.284	1.0205

[truncated: 9 more sheets: C-6, H-6, S-6, AM-6, E6, C-E6, H-E6, S-E6, AM-E6]
