# Supplementary material for: Transcriptional response of cultured porcine intestinal epithelial cells to micro algae extracts in the presence and absence of enterotoxigenic Escherichia coli
Source: Genes Nutr. 2019 Mar 19;14:8. doi: 10.1186/s12263-019-0632-z (PMC6423797; doi:10.1186/s12263-019-0632-z)
Supplement: Supplementary file 3 — DEGs involved in specific biological processes. A). Regulatory genes. B). Immune effector proteins (EPs). C). NRF2-pathway. D). Beta-oxidation. (XLSX 54 kb) [file 12263_2019_632_MOESM3_ESM.xlsx]

## Sheet: read me 
	Supplementary file S3; DEGs involved in specific biological processes
	Sheet
	A) Supplementary file S3; Differential expressed genes (DEGs) with potential regulatory function in pathways and related biological processes.
	B) Supplementary file S3; Differential expressed genes (DEGs) with an immune effector (EP) function.
	C) Supplementary file S3; Differential expressed genes (DEGs) mapped to the NRF2 pathway and assiociations of these DEGs with chemical substances.
	D) Supplementary file S3; Differential expressed genes (DEGs) involved in beta-oxydation of fatty acids.
	Note that a FC of -2.0 is 2 -fold lower expression (down-regulation) and 2.0 is 2-fold higer expression (up-regulation)
	For each DEG also FC-values scored in other microarray comparison (at the same time point) are provided as extra information.
	HUGO gene-symbols are used as abbreviations for DEGs and in retrieved pathways.
	For all DEGs, a full name and alias abbreviations are provided, and a GeneCard-URL is listed (to activate the GeneCards URLs: give a return in the Excel-cell)

## Sheet: A) regulatory genes
Supplementary file S3; Differential expressed genes (DEGs) with potential regulatory function in pathways and related biological processes.
&FC=fold change of differential expressed genes (ratio treatment over control, p<0.05). DEGs with a FC >2 (up-regulated) or <-2 (down-regulated) at 2 hours and with a FC>3 or <-3 at 6 hours are highligthed in red and blue respectively.
#DEG; HUGO gene-symbols are used for abbreviations of genes.
$E=ETEC, C=control cells (not challenged with ETEC and algae extracts).
*silenced expression in comparisons of mixtures of ETEC and algae extract.
&FC of DEG's
#DEG	hours	FC E2 vs.C2 $	FC C-E2 vs.C2	FC C-2 vs.C2	FC H-E2 vs.C2	FC H-2 vs.C2	FC S-E2 vs.C2	FC S-2 vs.C2		#DEG	hours	FC E6 vs.C6 $	FC AM-E6 vs.C6	FC AM-6 vs.C6	FC C-E6 vs.C6	FC C-6 vs.C6	FC H-E6 vs.C6	FC H-6 vs.C6	FC S-E6 vs.C6	FC S-6 vs.C6			#DEG	Full Name	Aliases	GeneCards URL
ANXA1	2	2.03391	1.7161	2.16616	1.52924	1.5571	4.79135	3.03403		TNFAIP3	6	17.1219	3.33426	4.37553	7.43806	1.58919	17.3867	1.62117	14.6236	1.99597			ANXA1	Annexin A1	annexin-1, calpactin-2, chromobindin-9, ANX1, LPC1, p35	http://www.genecards.org/cgi-bin/carddisp.pl?gene=ANXA1
BTRC	2	-2.04769	-3.05386	1.44929	-3.89547	-1.0444	-1.31956	-2.0911		SPARC	6	1.21947	-7.1227	-10.7795	-3.039	-1.04274	-2.1638	1.39091	-1.01249	1.14036			BTRC	Beta-Transducin Repeat Containing E3 Ubiquitin Protein Ligase	BETA-TRCP, FBXW1, FWD1, bTrCP, bTrCP1, beta-TrCP1, betaTrCP, E3RSIkappaB, FBW1A, FBXW1A	http://www.genecards.org/cgi-bin/carddisp.pl?gene=BTRC
ISG15	2	2.93468	1.27*	1.77572	1.83*	1.50102	3.50462	3.14238		SPARC	6	1.17343	-6.66562	-6.41897	-2.58429	-1.03416	-1.76844	1.39941	1.0642	1.09224			CASP10	Caspase 10	ALPS2, caspase-10, CASP-10, FLICE2, MCH4	http://www.genecards.org/cgi-bin/carddisp.pl?gene=CASP10
MYLK	2	1.39022	-8.24305	1.9088	-2.1885	1.51029	-1.14596	1.37406		SPARC	6	1.27296	-6.29339	-7.96666	-3.97904	-1.3094	-2.24464	1.27658	-1.08406	1.04991			HMOX1	Heme Oxygenase 1	HMOX1D, HSP32, bK286B10, HO-1, HO, HO1	http://www.genecards.org/cgi-bin/carddisp.pl?gene=HMOX1
NFKBIA	2	-1.01531	3.21907	1.12388	1.45698	1.06657	4.9085	1.22695		NFKBIE	6	3.25776	1.51*	1.50755	1.67*	1.46168	1.54*	1.28887	3.0047	1.3177			HSPA1A	Heat Shock Protein Family A (Hsp70) Member 1A	HEL-S-103, HSP70-1/HSP70-2, HSP70-1A, HSP70.1/HSP70.2, HSP70I, HSPA1, HSP70-1, HSP70.1, HSP72, HSX70	http://www.genecards.org/cgi-bin/carddisp.pl?gene=HSPA1A
NFKBIA	2	1.01037	3.41851	-1.01549	1.6234	-1.12266	3.3878	1.21129		HSPA1A/B	6	1.60234	3.85816	18.0087	2.14027	3.33446	2.7861	2.55256	3.40907	2.68473			HSPA1B	Heat Shock Protein Family A (Hsp70) Member 1B	HSP70-1/HSP70-2, HSP70.1/HSP70.2, HSP72, HSP70-1B, HSP70-2, HSP70.2	http://www.genecards.org/cgi-bin/carddisp.pl?gene=HSPA1B
NFKBIA	2	-1.05764	4.46259	1.13794	1.87117	-1.07096	4.13113	1.19956		HMOX1	6	1.04891	6.64635	9.59837	9.89685	6.78449	4.64343	14.6432	4.32256	5.81495			ISG15	ISG15 Ubiquitin-Like Modifier	UCRP, IFI15, IMD38, G1P2, IP17, hUCRP	http://www.genecards.org/cgi-bin/carddisp.pl?gene=ISG15
PIAS2	2	-1.16721	-1.4789	-1.00711	-3.87312	-1.01656	-1.66463	-1.45003		HMOX1	6	-1.11919	1.66001	9.70083	2.85152	4.32219	1.88501	6.63297	4.49066	3.08757			MYLK	Myosin Light Chain Kinase	AAT7, MLCK108, MLCK210, MSTP083, telokin, KRP, MLCK, MLCK1, MYLK1, smMLCK	http://www.genecards.org/cgi-bin/carddisp.pl?gene=MYLK
RPN2	2	1.001	-1.78164	-1.45204	-3.30176	-1.00945	-1.37561	-1.24906		HMOX1	6	-1.23653	1.44563	16.3305	3.54072	4.03723	2.21073	6.00402	3.65188	2.7604			NFKBIA	NFKB Inhibitor Alpha	MAD3, MAD-3, ikB-alpha, NFKBI, I-kappa-B-alpha, IKBA, IkappaBalpha	http://www.genecards.org/cgi-bin/carddisp.pl?gene=NFKBIA
RPN2	2	-1.00969	-1.61631	-1.34711	-3.22808	-1.06114	-1.32016	-1.30198		HMOX1	6	-1.25585	1.1242	22.6282	2.92521	3.36676	2.81312	4.88828	3.59735	2.54127			NFKBIE	NFKB Inhibitor Epsilon	ikB-E, ikB-epsilon, ikappaBepsilon, I-kappa-B-epsilon, IKBE, NF-kappa-BIE	http://www.genecards.org/cgi-bin/carddisp.pl?gene=NFKBIE
TNFAIP3	2	1.17681	4.58614	1.39414	3.23738	1.06315	10.1477	2.09834		CASP10	6	-1.4626	7.52445	5.366	6.36077	1.87627	5.04566	-1.55775	3.43254	1.334			PIAS2	Protein Inhibitor Of Activated STAT 2	DIP, MIZ, MIZ1, PIASX-ALPHA, PIASX-BETA, SIZ2, ZMIZ4, ARIP3, PIASX	http://www.genecards.org/cgi-bin/carddisp.pl?gene=PIAS2
TNFAIP3	2	1.0205	3.15404	-1.08081	1.69271	-1.16632	4.284	1.20958		ANXA1	6	1.69536	6.82127	7.19521	10.7866	2.03513	8.67112	-1.18083	4.20383	-1.28478			RPN2	Ribophorin II	RPNII, SWP1, ribophorin-2, RIBIIR, RPN-II	http://www.genecards.org/cgi-bin/carddisp.pl?gene=RPN2
TNFAIP3	2	-1.28406	2.51563	-1.30826	-1.82431	-1.55649	3.09872	-1.45677															SPARC	Secreted Protein Acidic And Cysteine Rich	osteonectin, OI17, ON, BM-40	http://www.genecards.org/cgi-bin/carddisp.pl?gene=SPARC
																							TNFAIP3	TNF Alpha Induced Protein 3	AISBL, TNFA1P2, OTUD7C, A20	http://www.genecards.org/cgi-bin/carddisp.pl?gene=TNFAIP3

## Sheet: B) immune-EPs
Supplementary file S3; Differential expressed genes (DEGs) with an immune effector function.
&FC=fold change of differential expressed genes (ratio treatment over control, p<0.05). DEGs with a FC >2 (up-regulated) or <-2 (down-regulated) at 2 hours and with a FC>3 or <-3 at 6 hours are highligthed in red.
#DEG; HUGO gene-symbols are used for abbreviations of genes.
$E=ETEC, C=control cells (not challenged with ETEC and algae extracts).
*CCL17 was also included in Table 6 in the manuscript (see comparison in this sheet FC ALG1-E6 vs.C6).
&FC of DEG's
#DEG	hours	FC E2 vs.C2 $	FC C-E2 vs.C2	FC C-2 vs.C2	FC H-E2 vs.C2	FC H-2 vs.C2	FC S-E2 vs.C2	FC S-2 vs.C2			#DEG	hours	FC E6 vs.C6 $	FC AM-E6 vs.C6	FC AM-6 vs.C6	FC C-E6 vs.C6	FC C-6 vs.C6	FC H-E6 vs.C6	FC H-6 vs.C6	FC S-E6 vs.C6	FC S-6 vs.C6		#DEG	Full Name	Aliases	GeneCards URL
THBS1	2	1.27444	1.64276	-1.1345	2.82181	1.62295	2.85468	1.80132			APP	6	1.67046	-1.99514	-3.44722	-1.8463	-1.16617	-1.08089	1.61186	1.56703	1.48397		APP	Amyloid Beta Precursor Protein	AAA, ABETA, CTFgamma, PN2, preA4, AD1, ABPP, APPI, CVAP, PN-II, A4	http://www.genecards.org/cgi-bin/carddisp.pl?gene=APP
SPARC	2	-1.15284	-2.59187	-1.71306	-2.47906	-1.06046	-1.69979	-1.47683			BMP1	6	1.06677	-4.85611	-3.10323	-2.14721	-1.576	-1.06134	1.07115	-1.03876	-1.22239		BMP1	Bone Morphogenetic Protein 1	OI13, PCP2, TLD, PCOLC, PCP, BMP-1, mTld	http://www.genecards.org/cgi-bin/carddisp.pl?gene=BMP1
RTN4	2	-1.41135	-3.91182	1.0403	-2.65078	-1.19839	-1.21679	-1.26355			C3	6	1.00754	2.76565	3.12158	3.26233	1.52518	1.98391	-1.82151	2.20678	-1.26769		C3	Complement C3	ASP, prepro-C3, AHUS5, ARMD9, C3a, C3b, HEL-S-62p, CPAMD1	http://www.genecards.org/cgi-bin/carddisp.pl?gene=C3
MUC4	2	-1.08585	-2.67048	-1.40906	1.01182	-1.12263	-1.36409	-1.2626			CCL17	6	1.14914	2.54677	5.52416	2.46*	-1.15428	4.04216	-2.29272	3.08387	-2.27383		CCL17	C-C Motif Chemokine Ligand 17	A-152E5.3, ABCD-2, SCYA17, TARC	http://www.genecards.org/cgi-bin/carddisp.pl?gene=CCL17
MMP7	2	-1.02488	-3.97279	-1.60624	-1.77428	1.04832	-1.35711	-1.01384			CCL2	6	1.8124	8.32395	5.8534	11.7179	1.79519	16.5878	3.20245	1.53147	1.35854		CCL2	C-C Motif Chemokine Ligand 2	MCAF, GDCF-2, HSMCR30, SMC-CF, SCYA2, HC11, MCP-1, MCP1	http://www.genecards.org/cgi-bin/carddisp.pl?gene=CCL2
ITGB5	2	1.02825	-1.74684	-1.21641	-3.52151	1.02016	-1.37681	-1.55826			CCL2	6	1.65362	6.22064	2.86064	11.6886	-1.11744	11.9096	1.79777	1.36888	1.29185		CCL20	C-C Motif Chemokine Ligand 20	CKb4, Exodus, MIP-3a, ST38, SCYA20, LARC, MIP-3-alpha, MIP3A	http://www.genecards.org/cgi-bin/carddisp.pl?gene=CCL20
ITGB3	2	3.4634	4.17119	1.8794	3.5507	2.00355	4.59239	3.85131			CCL20	6	11.7443	10.2825	23.0758	15.4619	-1.64755	5.28906	-1.28782	14.1652	-1.04616		CCL4	C-C Motif Chemokine Ligand 4	SCYA2, ACT2, AT744.1, G-26, MIP1B1, LAG1, SCYA4, HC21, LAG-1, MIP-1-beta, MIP-1-beta(1-69), MIP1B, SIS-gamma, ACT-2	http://www.genecards.org/cgi-bin/carddisp.pl?gene=CCL4
ITGAV	2	1.0151	-2.22788	-1.94317	-1.68486	-1.00909	-1.20482	1.06227			CCL4	6	1.65467	2.88211	1.42526	4.90358	2.24948	5.50196	2.54404	2.23137	2.18835		CCL5	C-C Motif Chemokine Ligand 5	SIS-delta, RANTES, SISd, eoCP, D17S136E, SCYA5, TCP228	http://www.genecards.org/cgi-bin/carddisp.pl?gene=CCL5
ITGAV	2	1.07113	-2.11795	-1.668	-1.88308	-1.07148	-1.23823	-1.01199			CSF2	6	24.858	80.1091	43.2961	55.4534	3.75619	30.204	4.21056	44.7693	3.65315		CSF2	Colony Stimulating Factor 2	sargramostim, molgramostin, CSF, GMCSF, GM-CSF	http://www.genecards.org/cgi-bin/carddisp.pl?gene=CSF2
ITGAV	2	-1.11637	-2.78092	-2.27173	-2.33948	-1.15914	-1.41765	-1.2049			CXCL2	6	13.0565	3.72014	11.4393	13.95	2.08241	4.64544	2.22073	7.01969	1.4857		CSF3	Colony Stimulating Factor 3	pluripoietin, filgrastim, lenograstim, CSF3OS, C17orf33, GCSF, G-CSF	http://www.genecards.org/cgi-bin/carddisp.pl?gene=CSF3
ITGA6	2	-1.28041	-2.72259	-2.16081	-1.94949	-1.40799	-1.57316	-1.33779			HMOX1	6	1.04891	6.64635	9.59837	9.89685	6.78449	4.64343	14.6432	4.32256	5.81495		CXCL2	C-X-C Motif Chemokine Ligand 2	CINC-2a, GROb, MGSA-b, MIP-2a, MIP2, gro-beta, GRO2, MIP2-alpha, MIP2A, SCYB2	http://www.genecards.org/cgi-bin/carddisp.pl?gene=CXCL2
IL1A	2	1.34903	5.06227	1.27821	1.56955	1.26657	2.20494	1.68483			HMOX1	6	-1.11919	1.66001	9.70083	2.85152	4.32219	1.88501	6.63297	4.49066	3.08757		CXCL8	C-X-C Motif Chemokine Ligand 8	NAP1, GCP1, LECT, LUCT, LYNAP, NAF, emoctakin, IL8, GCP-1, MDNCF, MONAP, NAP-1, IL-8, interleukin-8	http://www.genecards.org/cgi-bin/carddisp.pl?gene=CXCL8
IFNW1	2	-1.27911	2.66777	-1.56633	3.19864	-1.11933	-1.30609	1.50784			HMOX1	6	-1.23653	1.44563	16.3305	3.54072	4.03723	2.21073	6.00402	3.65188	2.7604		HMOX1	Heme Oxygenase 1	HMOX1D, HSP32, bK286B10, HO-1, HO, HO1	http://www.genecards.org/cgi-bin/carddisp.pl?gene=HMOX1
IFNL1	2	1.07764	2.20326	1.27214	3.63784	1.60061	2.27532	1.39881			HMOX1	6	-1.25585	1.1242	22.6282	2.92521	3.36676	2.81312	4.88828	3.59735	2.54127		HSPG2	Heparan Sulfate Proteoglycan 2	PRCAN, SJA, SJS, SJS1, HSPG, PLC, Perlecan	http://www.genecards.org/cgi-bin/carddisp.pl?gene=HSPG2
HSPG2	2	-1.02851	-1.4524	-2.74362	1.52516	1.05671	1.12862	-1.24195			HSPG2	6	-1.02387	-4.3046	-4.80002	-3.25758	-3.72274	-1.15349	1.35361	1.02947	1.09291		ICOSLG	Inducible T-Cell Costimulator Ligand	CD275, GL50, ICOS-L, LICOS, ICOSL, B7-H2, B7H2, B7RP-1, B7RP1, KIAA0653	http://www.genecards.org/cgi-bin/carddisp.pl?gene=ICOSLG
HMOX1	2	-1.0153	-1.41165	1.47275	-1.5009	2.50101	1.62466	1.62405			ICOSLG	6	-1.08575	-3.6998	-2.77636	-4.07265	-1.2792	1.05261	1.04848	1.13661	1.08883		IFNA1	Interferon Alpha 1	IFL, IFN, IFN-ALPHA, IFN-alphaD, IFNA13, interferon-alpha1, IFN-alpha-1/13, IFNA@	http://www.genecards.org/cgi-bin/carddisp.pl?gene=IFNA1
HMOX1	2	1.01377	-1.07732	1.26637	-1.41489	2.3177	1.93489	1.86839			IFNA1	6	1.3623	6.89432	2.65153	7.81219	-1.39923	7.08064	1.1991	1.18375	1.26977		IFNL1	Interferon Lambda 1	interleukin-29, IL29, IFN-lambda-1, IL-29, ZCYTO21	http://www.genecards.org/cgi-bin/carddisp.pl?gene=IFNL1
HMOX1	2	1.02464	-1.26444	1.38906	-1.78193	2.2867	1.53859	1.92202			IL1A	6	13.9983	7.81513	9.89328	16.53	1.77811	6.44784	1.42863	7.0002	1.66638		IFNW1	Interferon Omega 1		http://www.genecards.org/cgi-bin/carddisp.pl?gene=IFNW1
CXCL8 (IL8)	2	1.22446	4.43576	1.45315	2.53477	1.41292	6.77419	3.61824			IL1A	6	13.8343	12.7777	7.99554	15.1716	1.5011	7.40478	1.0401	7.39762	1.17675		IL1A	Interleukin 1 Alpha	hematopoietin-1, pro-interleukin-1-alpha, IL-1A, IL1-ALPHA, IL1, IL1F1	http://www.genecards.org/cgi-bin/carddisp.pl?gene=IL1A
CXCL8 (IL8)	2	-1.09857	4.88431	-1.24468	2.33469	-1.22297	2.90955	1.84605			ITGA5	6	-1.40555	-1.11468	1.92242	-1.07862	-2.11833	2.02679	-6.69949	1.30974	-2.82638		ITGA5	Integrin Subunit Alpha 5	CD49e, VLA5A, FNRA, VLA-5	http://www.genecards.org/cgi-bin/carddisp.pl?gene=ITGA5
CXCL2	2	-1.3636	8.62952	1.50288	3.13188	-1.09125	2.17219	1.28956			ITGAV	6	1.50063	-3.19194	-2.65409	-2.51156	-2.9734	-1.46054	-1.14659	1.25931	-1.12671		ITGA6	Integrin Subunit Alpha 6	CD49f, ITGA6B, VLA-6	http://www.genecards.org/cgi-bin/carddisp.pl?gene=ITGA6
CXCL2	2	-1.16166	7.75741	1.25902	2.77695	-1.15893	2.6068	1.21916			ITGB3	6	1.02577	7.93513	12.0652	4.4161	2.55318	5.23427	1.46081	2.60616	1.28314		ITGAV	Integrin Subunit Alpha V	CD51, VTNR, MSK8, VNRA	http://www.genecards.org/cgi-bin/carddisp.pl?gene=ITGAV
CSF3	2	1.04491	2.74546	-1.01677	2.33945	1.18183	1.39658	-1.02165			ITGB4	6	-1.05515	-5.07012	-2.84872	-3.23453	-2.12361	-1.06963	-1.03851	1.02928	-1.24876		ITGB3	Integrin Subunit Beta 3	GT, BDPLT16, BDPLT2, CD61, GP3A, GPIIIa	http://www.genecards.org/cgi-bin/carddisp.pl?gene=ITGB3
CCL5	2	1.18679	3.18315	1.16509	3.4975	1.2861	1.32684	1.29223			MMP9	6	4.4824	12.2687	1.61505	6.43698	-1.28287	18.833	-2.05769	4.77409	-2.48088		ITGB4	Integrin Subunit Beta 4	CD104, GP150	http://www.genecards.org/cgi-bin/carddisp.pl?gene=ITGB4
CCL4	2	-1.13732	1.75212	1.05452	1.48878	1.28421	2.0275	1.16917			MUC4	6	1.1386	-1.31156	-2.85811	-1.01989	-3.96176	1.20448	-1.07181	-1.15258	1.04371		ITGB5	Integrin Subunit Beta 5		http://www.genecards.org/cgi-bin/carddisp.pl?gene=ITGB5
											NRP2	6	-1.15379	-3.50449	-3.52731	-2.98188	-1.87947	-3.70399	1.11922	-1.31172	1.22484		MMP7	Matrix Metallopeptidase 7	matrilysin, PUMP-1, matrin, MPSL1, MMP-7, PUMP1	http://www.genecards.org/cgi-bin/carddisp.pl?gene=MMP7
											PDGFA	6	-1.1207	1.04836	3.29235	2.81389	1.24052	2.36562	-1.78372	1.78604	-1.81677		MMP9	Matrix Metallopeptidase 9	MANDP2, CLG4B, GELB, MMP-9	http://www.genecards.org/cgi-bin/carddisp.pl?gene=MMP9
											PLAU	6	3.2877	-1.48046	-1.51505	1.41801	-1.04753	2.68313	1.59956	3.1554	1.97163		MUC4	Mucin 4, Cell Surface Associated	HSA276359, mucin-4, ASGP, MUC-4	http://www.genecards.org/cgi-bin/carddisp.pl?gene=MUC4
											PTGS2	6	1.17164	-1.59216	-1.61459	-1.14535	-4.57141	-1.21096	-2.02316	1.1194	-2.07628		NRP2	Neuropilin 2	NPN2, PRO2714, neuropilin-2, neuropilin-2a(17), neuropilin-2a(22), neuropilin-2b(0), VEGF165R2, NP2	http://www.genecards.org/cgi-bin/carddisp.pl?gene=NRP2
											SPARC	6	1.27296	-6.29339	-7.96666	-3.97904	-1.3094	-2.24464	1.27658	-1.08406	1.04991		PDGFA	Platelet Derived Growth Factor Subunit A	PDGF-A, PDGF1, PDGF-1	http://www.genecards.org/cgi-bin/carddisp.pl?gene=PDGFA
											SPARC	6	1.21947	-7.1227	-10.7795	-3.039	-1.04274	-2.1638	1.39091	-1.01249	1.14036		PLAU	Plasminogen Activator, Urokinase	ATF, BDPLT5, QPD, UPA, URK, u-PA	http://www.genecards.org/cgi-bin/carddisp.pl?gene=PLAU
											SPARC	6	1.17343	-6.66562	-6.41897	-2.58429	-1.03416	-1.76844	1.39941	1.0642	1.09224		PTGS2	Prostaglandin-Endoperoxide Synthase 2	COX2, PGG/HS, GRIPGHS, PHS-2, hCox-2, COX-2, PGHS-2, Cyclooxygenase-2	http://www.genecards.org/cgi-bin/carddisp.pl?gene=PTGS2
											TGFA	6	1.16415	-2.41989	-3.1975	-2.14552	1.16975	-1.2875	1.60836	1.28253	1.26641		RTN4	Reticulon 4	NSP, ASY, NI220/250, NSP-CL, Nbla00271, Nbla10545, RTN-X, RTN4-A, RTN4-B1, RTN4-B2, RTN4-C, foocen, reticulon-4, NOGO, KIAA0886, Reticulon-5	http://www.genecards.org/cgi-bin/carddisp.pl?gene=RTN4
											THBS1	6	1.07591	3.76856	5.08173	5.87725	1.83701	10.7422	-14.4716	3.78676	-2.6602		SPARC	Secreted Protein Acidic And Cysteine Rich	osteonectin, OI17, ON, BM-40	http://www.genecards.org/cgi-bin/carddisp.pl?gene=SPARC
																							THBS1	Thrombospondin 1	TSP1, thrombospondin-1p180, THBS, THBS-1, TSP-1, thrombospondin-1, thrombospondin-p50, TSP	http://www.genecards.org/cgi-bin/carddisp.pl?gene=THBS1
																							HMOX1	Heme Oxygenase 1	HMOX1D, HSP32, bK286B10, HO-1, HO, HO1	http://www.genecards.org/cgi-bin/carddisp.pl?gene=HMOX1
																							HSPG2	Heparan Sulfate Proteoglycan 2	PRCAN, SJA, SJS, SJS1, HSPG, PLC, Perlecan	http://www.genecards.org/cgi-bin/carddisp.pl?gene=HSPG2
																							ICOSLG	Inducible T-Cell Costimulator Ligand	CD275, GL50, ICOS-L, LICOS, ICOSL, B7-H2, B7H2, B7RP-1, B7RP1, KIAA0653	http://www.genecards.org/cgi-bin/carddisp.pl?gene=ICOSLG
																							IFNA1	Interferon Alpha 1	IFL, IFN, IFN-ALPHA, IFN-alphaD, IFNA13, interferon-alpha1, IFN-alpha-1/13, IFNA@	http://www.genecards.org/cgi-bin/carddisp.pl?gene=IFNA1
																							IFNL1	Interferon Lambda 1	interleukin-29, IL29, IFN-lambda-1, IL-29, ZCYTO21	http://www.genecards.org/cgi-bin/carddisp.pl?gene=IFNL1
																							IFNW1	Interferon Omega 1		http://www.genecards.org/cgi-bin/carddisp.pl?gene=IFNW1
																							IL1A	Interleukin 1 Alpha	hematopoietin-1, pro-interleukin-1-alpha, IL-1A, IL1-ALPHA, IL1, IL1F1	http://www.genecards.org/cgi-bin/carddisp.pl?gene=IL1A
																							ITGA5	Integrin Subunit Alpha 5	CD49e, VLA5A, FNRA, VLA-5	http://www.genecards.org/cgi-bin/carddisp.pl?gene=ITGA5
																							ITGA6	Integrin Subunit Alpha 6	CD49f, ITGA6B, VLA-6	http://www.genecards.org/cgi-bin/carddisp.pl?gene=ITGA6
																							ITGAV	Integrin Subunit Alpha V	CD51, VTNR, MSK8, VNRA	http://www.genecards.org/cgi-bin/carddisp.pl?gene=ITGAV
																							ITGB3	Integrin Subunit Beta 3	GT, BDPLT16, BDPLT2, CD61, GP3A, GPIIIa	http://www.genecards.org/cgi-bin/carddisp.pl?gene=ITGB3
																							ITGB4	Integrin Subunit Beta 4	CD104, GP150	http://www.genecards.org/cgi-bin/carddisp.pl?gene=ITGB4
																							ITGB5	Integrin Subunit Beta 5		http://www.genecards.org/cgi-bin/carddisp.pl?gene=ITGB5
																							MMP7	Matrix Metallopeptidase 7	matrilysin, PUMP-1, matrin, MPSL1, MMP-7, PUMP1	http://www.genecards.org/cgi-bin/carddisp.pl?gene=MMP7
																							MMP9	Matrix Metallopeptidase 9	MANDP2, CLG4B, GELB, MMP-9	http://www.genecards.org/cgi-bin/carddisp.pl?gene=MMP9
																							MUC4	Mucin 4, Cell Surface Associated	HSA276359, mucin-4, ASGP, MUC-4	http://www.genecards.org/cgi-bin/carddisp.pl?gene=MUC4
																							NRP2	Neuropilin 2	NPN2, PRO2714, neuropilin-2, neuropilin-2a(17), neuropilin-2a(22), neuropilin-2b(0), VEGF165R2, NP2	http://www.genecards.org/cgi-bin/carddisp.pl?gene=NRP2
																							PDGFA	Platelet Derived Growth Factor Subunit A	PDGF-A, PDGF1, PDGF-1	http://www.genecards.org/cgi-bin/carddisp.pl?gene=PDGFA
																							PLAU	Plasminogen Activator, Urokinase	ATF, BDPLT5, QPD, UPA, URK, u-PA	http://www.genecards.org/cgi-bin/carddisp.pl?gene=PLAU
																							PTGS2	Prostaglandin-Endoperoxide Synthase 2	COX2, PGG/HS, GRIPGHS, PHS-2, hCox-2, COX-2, PGHS-2, Cyclooxygenase-2	http://www.genecards.org/cgi-bin/carddisp.pl?gene=PTGS2
																							RTN4	Reticulon 4	NSP, ASY, NI220/250, NSP-CL, Nbla00271, Nbla10545, RTN-X, RTN4-A, RTN4-B1, RTN4-B2, RTN4-C, foocen, reticulon-4, NOGO, KIAA0886, Reticulon-5	http://www.genecards.org/cgi-bin/carddisp.pl?gene=RTN4
																							SPARC	Secreted Protein Acidic And Cysteine Rich	osteonectin, OI17, ON, BM-40	http://www.genecards.org/cgi-bin/carddisp.pl?gene=SPARC
																							TGFA	Transforming Growth Factor Alpha	TFGA, TGF-alpha	http://www.genecards.org/cgi-bin/carddisp.pl?gene=TGFA
																							THBS1	Thrombospondin 1	TSP1, thrombospondin-1p180, THBS, THBS-1, TSP-1, thrombospondin-1, thrombospondin-p50, TSP	http://www.genecards.org/cgi-bin/carddisp.pl?gene=THBS1

## Sheet: C) NRF2-pathway
Supplementary file S3; Differential expressed genes (DEGs) mapped to the NRF2 pathway and assiociations of these DEGs with chemical substances.
&FC=fold change of differential expressed genes (ratio treatment over control, p<0.05). Six DEGs, scoring an FC >3 (up-regulated) at 6 hour for all 4 algae extracts tested were selected from data files. Four out of six of these DEGs mapped to the NRF2 pathway.
Four out of six DEGs (highligthed in red) mapped to the NRF2 pathway.
#DEG; HUGO gene-symbols are used for abbreviations of differential expressed genes (DEGs).
$E=ETEC, C=control cells (not challenged with ETEC and algae extracts).
*Association with chemicals, retrieved from GeneAnalitics
&FC of DEG's											*Associations of selected DEGs with chemicals retrieved from GeneAnalitics
#DEG	FC E6 vs.C6 $	FC AM-E6 vs.C6	FC AM-6 vs.C6	FC C-E6 vs.C6	FC C-6 vs.C6	FC H-E6 vs.C6	FC H-6 vs.C6	FC S-E6 vs.C6	FC S-6 vs.C6		Score	chemical	Total # of genes with assiociation	# Matched genes	Matched Genes (HUGO symbols)
DNAJB1	-1.05131	3.43586	12.7469	2.00758	3.3318	1.08197	2.61955	2.38044	2.61804		21.7467	ALPHA LIPOIC ACID	49	3	HMOX1, HSPA1A, NQO1
HMOX1	1.04891	6.64635	9.59837	9.89685	6.78449	4.64343	14.6432	4.32256	5.81495		20.2064	Manganese Superoxide	70	3	HMOX1, HSPA1A, NQO1
HMOX1	-1.11919	1.66001	9.70083	2.85152	4.32219	1.88501	6.63297	4.49066	3.08757		18.3357	Alpha Tocopherol	108	3	HMOX1, HSPA1A, NQO1
HMOX1	-1.23653	1.44563	16.3305	3.54072	4.03723	2.21073	6.00402	3.65188	2.7604		17.0964	Quercetin	144	3	HMOX1, HSPA1A, NQO1
HMOX1	-1.25585	1.1242	22.6282	2.92521	3.36676	2.81312	4.88828	3.59735	2.54127		16.307	Arsenite	173	3	HMOX1, HSPA1A, NQO1
HSPA1A/B	1.60234	3.85816	18.0087	2.14027	3.33446	2.7861	2.55256	3.40907	2.68473		14.591	N Acetylcysteine	258	3	HMOX1, HSPA1A, NQO1
NQO1	1.05182	2.3471	2.15291	1.85688	4.10567	1.06024	4.08817	1.72124	2.22737		14.444	Vitamin C	267	3	HMOX1, HSPA1A, NQO1
TAF1D	1.70837	14.2364	26.2484	12.2642	5.08112	8.46612	3.29421	5.32033	3.38809		13.7772	Norepinephrine	312	3	HMOX1, HSPA1A, NQO1
TEX14	2.22136	16.8423	9.57904	13.504	3.05939	8.78157	2.16748	4.32337	2.40187		18.0544	Geranylgeranylacetone	10	2	HMOX1, HSPA1A
											17.0843	Cyclopentenone	14	2	HMOX1, HSPA1A
											16.8855	Oltipraz	15	2	HMOX1, NQO1
											15.6536	Vitamin E	23	2	HMOX1, NQO1
											14.3634	Gamma-glutamylcysteine	36	2	HMOX1, NQO1
											14.2845	TBHQ	37	2	HMOX1, NQO1
											14.0602	8-isoprostane	40	2	HMOX1, HSPA1A
											14.0602	17-(allylamino)-17-demethoxygeldanamycin	40	2	HSPA1A, NQO1
											13.9198	Sodium Arsenite	42	2	HMOX1, HSPA1A
											13.5962	Sulforaphane	47	2	HMOX1, NQO1
											13.5962	Allopurinol	47	2	HMOX1, NQO1

## Sheet: D) beta-oxidation
Supplementary file S3; Differential expressed genes (DEGs) involved in beta-oxidation of fatty acids.
DEGs related to beta-oxidation were selected from complete lists of DEGs of microarray comparisons using VarElect.
&FC=fold change of differential expressed genes (ratio treatment over control, p<0.05). DEGs with a FC >2 (up-regulated) or <-2 (down-regulated) at 2 and 6 hours are highligthed in red (up) or blue (down).
#DEG; HUGO gene-symbols are used for abbreviations of genes.
$E=ETEC, C=control cells (not challenged with ETEC and algae extracts).
* The NAT SLC25A21-AS1 anti-sense mRNA was selected using the symbol of its sense partner SLC25A21.
**Pathways retrieved from GeneAnalytics with a high score and with ≥3 matching genes.
&FC of DEG's used for functional analysis at 2 hours (18 unique genes)													**Pathways
#DEG	hours	FC E2 vs.C2 $	FC C-E2 vs.C2	FC C-2 vs.C2	FC H-E2 vs.C2	FC H-2 vs.C2	FC S-E2 vs.C2	FC S-2 vs.C2					Hours	Score**	Pathway Name	Total # of genes in the pathway	# Matched genes	Matched Genes (HUGO symbols)	Evidence URL
ACAD8	2	-1.12499	-2.92124	1.02056	-2.10013	-1.23281	-1.46031	-1.3268					6	21.2281	Valproic Acid Pathway	13	3	EHHADH, IVD, HADHA	http://pathcards.genecards.org/card/valproic_acid_pathway
ACADM	2	-1.32969	-2.07702	-1.42043	-2.09892	-1.36546	-1.73426	-1.18737					2	37.14	Valine, Leucine and Isoleucine Degradation	54	6	ACAD8, ACADM, ACAT2, MUT, OXCT1, HIBCH	http://pathcards.genecards.org/card/valine_leucine_and_isoleucine_degradation
ACADM	2	-1.34865	-3.03416	-1.08402	-2.14239	-1.39653	-1.64237	-1.31965					6	28.1038	Valine, Leucine and Isoleucine Degradation	54	5	ACAT2, MUT, EHHADH, IVD, HADHA	http://pathcards.genecards.org/card/valine_leucine_and_isoleucine_degradation
ACADM	2	-1.53193	-2.10685	-1.11183	-2.14728	-1.60819	-1.72726	-1.42153					6	19.6083	Tryptophan Utilization	74	4	ACAT2, EHHADH, HADHA, GCDH	http://pathcards.genecards.org/card/superpathway_of_tryptophan_utilization
ACAT2	2	-1.09167	2.00724	-1.11683	2.04535	-1.45562	-1.23051	-1.17549					2	34.1404	Regulation of Lipid Metabolism By Peroxisome Proliferator-activated Receptor Alpha (PPARalpha)	280	8	ACADM, ACOX1, MUT, HMGCR, ACSL4, CPT1A, DBI, OXCT1	http://pathcards.genecards.org/card/regulation_of_lipid_metabolism_by_peroxisome_proliferator-activated_receptor_alpha_(pparalpha)
ACOX1	2	1.20966	2.70418	1.20551	2.38024	1.23681	1.83762	1.50612					6	31.3424	Regulation of Lipid Metabolism By Peroxisome Proliferator-activated Receptor Alpha (PPARalpha)	280	8	ACOX1, PPT2, SCD, MUT, ACSL1, HADHA, CPT1A, DECR1	http://pathcards.genecards.org/card/regulation_of_lipid_metabolism_by_peroxisome_proliferator-activated_receptor_alpha_(pparalpha)
ACSL4	2	-1.53923	-7.28384	-1.19286	-24.6549	-1.35343	-2.88704	-2.34504					2	25.6529	Propanoate Metabolism	32	4	ACADM, ACAT2, MUT, HIBCH	http://pathcards.genecards.org/card/propanoate_metabolism
ACSM2B	2	-1.48241	-2.16058	-1.92558	-2.80527	-1.29835	-1.40156	-1.55434					6	24.4028	Propanoate Metabolism	32	4	ACAT2, MUT, EHHADH, HADHA	http://pathcards.genecards.org/card/propanoate_metabolism
CPT1A	2	-1.02122	-2.19939	1.11129	-3.19307	1.07511	-1.48303	-1.23724					6	32.6738	PPAR Signaling Pathway	72	6	ACOX1, ACOX2, SCD, EHHADH, ACSL1, CPT1A	http://pathcards.genecards.org/card/ppar_signaling_pathway
CPT1A	2	-1.02122	-2.19939	1.11129	-3.19307	1.07511	-1.48303	-1.23724					2	27.6496	PPAR Signaling Pathway	72	5	ACADM, ACOX1, ACSL4, CPT1A, DBI	http://pathcards.genecards.org/card/ppar_signaling_pathway
DBI	2	1.01263	-3.0625	1.99061	-2.01919	-1.07105	1.43829	1.30023					6	31.4539	Peroxisome	83	6	ACOX1, ACOX2, EHHADH, ACSL1, ABCD3, PEX19	http://pathcards.genecards.org/card/peroxisome
ECHDC3	2	-1.56989	-3.13317	1.24689	-2.76764	-1.56066	-1.34346	-1.51663					6	17.7718	Peroxisomal Lipid Metabolism	29	3	ACOX1, ACOX2, EHHADH	http://pathcards.genecards.org/card/peroxisomal_lipid_metabolism
FA2H	2	-1.58358	-8.20908	1.17335	-2.34368	-1.08432	-1.5531	-1.66209					6	38.1724	Mitochondrial LC-Fatty Acid Beta-Oxidation	38	6	EHHADH, ACSL1, HADHA, CPT1A, DECR1, GCDH	http://pathcards.genecards.org/card/mitochondrial_lc-fatty_acid_beta-oxidation
FAM120A	2	1.23897	3.03187	1.23249	3.53664	1.25369	1.82235	1.39591					2	17.5193	Mitochondrial LC-Fatty Acid Beta-Oxidation	38	3	ACADM, ACSL4, CPT1A	http://pathcards.genecards.org/card/mitochondrial_lc-fatty_acid_beta-oxidation
FAM120C	2	-1.02807	2.12322	-1.7627	2.13237	-1.23132	-1.99312	-1.13794					6	18.9603	Mitochondrial Fatty Acid Beta-Oxidation	22	3	MUT, HADHA, DECR1	http://pathcards.genecards.org/card/mitochondrial_fatty_acid_beta-oxidation
HIBCH	2	-1.17186	2.87562	-1.50257	3.44758	-1.10198	1.11712	-1.23386					6	20.9001	Lysine Degradation	59	4	ACAT2, EHHADH, HADHA, GCDH	http://pathcards.genecards.org/card/lysine_degradation
HMGCR	2	-1.34085	-2.43899	-1.04907	-2.69112	1.11886	1.00206	-1.17673					6	16.1946	Glucose / Energy Metabolism	291	5	ACAT2, SCD, ACSL1, CPT1A, SLC7A11	http://pathcards.genecards.org/card/glucose__energy_metabolism
MUT	2	3.22319	4.28928	1.66775	3.17282	1.59806	3.73983	3.54197					6	63.5408	Fatty Acid Metabolism	65	10	ACOX1, ACAT2, PPT2, SCD, EHHADH, ACSL1, HADHA, CPT1A, MECR, GCDH	http://pathcards.genecards.org/card/fatty_acid_metabolism
OXCT1	2	-1.30839	-3.09221	-1.56116	-2.61956	-1.29145	-1.85133	-1.31711					2	28.382	Fatty Acid Metabolism	65	5	ACADM, ACOX1, ACAT2, ACSL4, CPT1A	http://pathcards.genecards.org/card/fatty_acid_metabolism
PHYHD1	2	1.29529	2.66044	1.21782	3.64338	1.55995	1.94239	1.54152					6	31.4207	Fatty Acid Elongation	34	5	ACOX1, PPT2, SCD, HADHA, MECR	http://pathcards.genecards.org/card/fatty_acid_elongation
SPTLC1	2	1.0087	-2.65973	-1.79134	-7.09124	-1.38726	-2.44096	-1.55295					6	26.5548	Fatty Acid Biosynthesis (WikiPathways)	22	4	SCD, ACSL1, DECR1, MECR	http://pathcards.genecards.org/card/fatty_acid_biosynthesis_(wikipathways)
SPTLC1	2	-1.78488	-5.09498	-2.39357	-2.94562	-2.34472	-3.35723	-1.94088					6	25.5949	Fatty Acid Beta-oxidation (peroxisome)	26	4	ACOX1, ACOX2, EHHADH, ACSL1	http://pathcards.genecards.org/card/fatty_acid_beta-oxidation_(peroxisome)
													2	17.2223	Carbon Metabolism	140	4	ACADM, ACAT2, MUT, HIBCH	http://pathcards.genecards.org/card/carbon_metabolism
													6	15.9969	Carbon Metabolism	140	4	ACAT2, MUT, EHHADH, HADHA	http://pathcards.genecards.org/card/carbon_metabolism
													2	18.8329	Butanoate Metabolism	28	3	ACAT2, ACSM2B, OXCT1	http://pathcards.genecards.org/card/butanoate_metabolism
													6	17.9226	Butanoate Metabolism	28	3	ACAT2, EHHADH, HADHA	http://pathcards.genecards.org/card/butanoate_metabolism
													2	13.7823	Amino Acid Metabolism	91	3	ACADM, MUT, HIBCH	http://pathcards.genecards.org/card/amino_acid_metabolism
&FC of DEG's used for functional analysis at 6 hours (22 unique genes)
#DEG	hours	FC E6 vs.C6 $	FC AM-E6 vs.C6	FC AM-6 vs.C6	FC C-E6 vs.C6	FC C-6 vs.C6	FC H-E6 vs.C6	FC H-6 vs.C6	FC S-E6 vs.C6	FC S-6 vs.C6			#DEGs used for functional analysis at 2 and 6 hours
ABCD3	6	-2.34204	-3.398	-1.60699	-2.02899	1.69503	-2.92611	1.57632	-2.18847	1.47445
ACAT2	6	-1.37638	-1.64796	2.54073	-2.73463	1.20523	-1.98627	1.07099	-2.02849	1.01379			#DEG	hours	Full Name	Aliases	GeneCards URL
ACAT2	6	-1.25151	2.57685	1.90551	1.8335	1.40363	1.39839	1.04099	1.06816	1.08845			ABCD3	6	ATP Binding Cassette Subfamily D Member 3	ABC43, CBAS5, ZWS2, PXMP1, PMP70	http://www.genecards.org/cgi-bin/carddisp.pl?gene=ABCD3
ACOX1	6	-1.22209	2.59729	3.06432	-1.45085	2.01567	1.00324	1.36696	1.11859	1.40617			ACAD8	2	Acyl-CoA Dehydrogenase Family Member 8	ACAD-8, ARC42, IBD	http://www.genecards.org/cgi-bin/carddisp.pl?gene=ACAD8
ACOX2	6	-1.23095	-2.24157	-2.10123	-1.26474	1.24633	-2.21285	1.15978	-1.57493	-1.07255			ACADM	2	Acyl-CoA Dehydrogenase, C-4 To C-12 Straight Chain	ACAD1, MCADH, MCAD	http://www.genecards.org/cgi-bin/carddisp.pl?gene=ACADM
ACSL1	6	-1.13042	-1.90801	-2.64286	-1.93379	1.45535	-3.52627	1.3101	-1.06226	-1.07933			ACAT2	2 and 6	Acetyl-CoA Acetyltransferase 2	ACTL	http://www.genecards.org/cgi-bin/carddisp.pl?gene=ACAT2
CPT1A	6	1.0422	2.9939	2.0421	1.7016	2.61527	2.89659	1.57628	2.39145	1.63819			ACOX1	2 and 6	Acyl-CoA Oxidase 1	PALMCOX, ACOX, AOX, SCOX	http://www.genecards.org/cgi-bin/carddisp.pl?gene=ACOX1
DECR1	6	1.24433	4.28691	3.08376	2.95021	1.32542	1.21169	-1.10546	1.09281	-1.78797			ACOX2	6	Acyl-CoA Oxidase 2	BCOX, BRCACOX, BRCOX, CBAS6, THCCox	http://www.genecards.org/cgi-bin/carddisp.pl?gene=ACOX2
EGLN3	6	6.85253	3.11411	2.38634	3.67175	1.47418	3.7424	1.17075	5.2517	1.43954			ACSL1	6	Acyl-CoA Synthetase Long-Chain Family Member 1	FACL2, ACS1, FACL1, LACS, LACS1, LACS2	http://www.genecards.org/cgi-bin/carddisp.pl?gene=ACSL1
EHHADH	6	1.46922	1.92018	3.18969	2.44597	1.99806	1.98034	1.17655	1.58467	1.34322			ACSL4	2	Acyl-CoA Synthetase Long-Chain Family Member 4	MRX63, MRX68, FACL4, ACS4, LACS4	http://www.genecards.org/cgi-bin/carddisp.pl?gene=ACSL4
FA2H	6	-1.46539	-3.36937	-2.74897	-2.70109	-1.70022	-1.24172	-1.68763	-1.09368	-2.16222			ACSM2B	2	Acyl-CoA Synthetase Medium-Chain Family Member 2B	ACSM2, HXMA, HYST1046	http://www.genecards.org/cgi-bin/carddisp.pl?gene=ACSM2B
GCDH	6	-1.06573	-1.99976	-1.92648	-1.92777	-1.26829	-2.52627	-1.06066	-1.48378	-1.07178			CPT1A	2 and 6	Carnitine Palmitoyltransferase 1A	CPT1, L-CPT1, CPT1-L, CPTI-L	http://www.genecards.org/cgi-bin/carddisp.pl?gene=CPT1A
HADHA	6	1.35106	3.77643	3.33199	4.09095	2.46612	2.78766	1.33387	1.39508	1.35342			DBI	2	Diazepam Binding Inhibitor, Acyl-CoA Binding Protein	EP, ACBP, endozepine, ACBD1, CCK-RP	http://www.genecards.org/cgi-bin/carddisp.pl?gene=DBI
IVD	6	-1.44606	-2.81046	-3.82867	-3.28916	-1.45469	-2.54164	-1.34078	-2.11524	-1.62141			DECR1	6	2,4-Dienoyl-CoA Reductase 1	NADPH, DECR, SDR18C1	http://www.genecards.org/cgi-bin/carddisp.pl?gene=DECR1
MECR	6	-1.1316	1.62007	2.53088	1.25898	-1.6032	2.2168	-2.15878	1.3017	-2.62591			ECHDC3	2	Enoyl-CoA Hydratase Domain Containing 3		http://www.genecards.org/cgi-bin/carddisp.pl?gene=ECHDC3
MUT	6	1.11683	10.2645	13.2606	4.44938	1.73807	4.53882	1.52166	2.05872	1.26045			EGLN3	6	Egl-9 Family Hypoxia Inducible Factor 3	HIFP4H3, HIFPH3, HIF-PH3, PHD3, HPH-1, HPH-3	http://www.genecards.org/cgi-bin/carddisp.pl?gene=EGLN3
MUT	6	-1.0014	10.262	12.582	4.55898	2.27305	5.18814	-1.07318	2.29179	1.08258			EHHADH	6	Enoyl-CoA Hydratase And 3-Hydroxyacyl CoA Dehydrogenase	FRTS3, L-PBE, LBFP, LBP, ECHD, PBE, PBFE	http://www.genecards.org/cgi-bin/carddisp.pl?gene=EHHADH
P4HA2	6	1.20044	-3.7328	-2.58704	-2.47761	-1.09379	-1.10541	1.16676	1.1548	1.14009			FA2H	2 and 6	Fatty Acid 2-Hydroxylase	FAH1, SCS7, FAXDC1, SPG35, FAAH	http://www.genecards.org/cgi-bin/carddisp.pl?gene=FA2H
PEX19	6	-1.3739	10.8085	14.447	3.27068	-1.28447	6.26579	-4.19817	1.79119	-3.714			FAM120A	2	Family With Sequence Similarity 120A	HBVPTPAP, C9orf10, OSSA, KIAA0183	http://www.genecards.org/cgi-bin/carddisp.pl?gene=FAM120A
PPT2	6	1.18848	-2.61683	-4.1034	-2.12356	1.02225	-1.35175	1.15256	1.21388	1.1757			FAM120C	2	Family With Sequence Similarity 120C	ORF34, CXorf17	http://www.genecards.org/cgi-bin/carddisp.pl?gene=FAM120C
PPT2	6	1.27877	-2.58784	-4.2114	-2.92091	-1.23075	-1.66446	1.12896	1.449	1.30663			GCDH	6	Glutaryl-CoA Dehydrogenase	ACAD5, GCD	http://www.genecards.org/cgi-bin/carddisp.pl?gene=GCDH
SCD	6	1.40672	-10.1113	-8.38343	-2.62936	-2.24087	-1.97115	1.05805	-1.07487	1.14772			HADHA	6	Hydroxyacyl-CoA Dehydrogenase/3-Ketoacyl-CoA Thiolase/Enoyl-CoA Hydratase (Trifunctional Protein), Alpha Subunit	ECHA, GBP, LCEH, LCHAD, MTPA, TP-ALPHA, HADH	http://www.genecards.org/cgi-bin/carddisp.pl?gene=HADHA
SLC25A21-AS1*	6	10.6423	323.025	5.79516	156	-1.12298	182.242	-1.4183	24.3208	-2.49298			HIBCH	2	3-Hydroxyisobutyryl-CoA Hydrolase	HIBYLCOAH, HIBYL-CoA-H	http://www.genecards.org/cgi-bin/carddisp.pl?gene=HIBCH
SLC7A11	6	3.67596	2.68805	6.65953	4.52897	1.7597	6.16101	3.35007	6.23873	2.04757			HMGCR	2	3-Hydroxy-3-Methylglutaryl-CoA Reductase	LDLCQ3	http://www.genecards.org/cgi-bin/carddisp.pl?gene=HMGCR
VDAC1	6	-1.05091	4.30016	2.88978	4.37415	-1.27737	3.77392	-1.30702	2.54488	-1.58635			IVD	6	Isovaleryl-CoA Dehydrogenase	ACAD2	http://www.genecards.org/cgi-bin/carddisp.pl?gene=IVD
													MECR	6	Mitochondrial Trans-2-Enoyl-CoA Reductase	CGI-63, DYTOABG, ETR1, FASN2B, NRBF1, HsNrbf-1, NBRF1, NRBF-1	http://www.genecards.org/cgi-bin/carddisp.pl?gene=MECR
* The NAT anti-sense mRNA SLC25A21-AS1 was selected using the symbol of its sense partner SLC25A21.													MUT	2 and 6	Methylmalonyl-CoA Mutase	MCM	http://www.genecards.org/cgi-bin/carddisp.pl?gene=MUT
													OXCT1	2	3-Oxoacid CoA-Transferase 1	OXCT, SCOT, SCOT-s	http://www.genecards.org/cgi-bin/carddisp.pl?gene=OXCT1
													P4HA2	6	Prolyl 4-Hydroxylase Subunit Alpha 2	C-P4Halpha(II), MYP25	http://www.genecards.org/cgi-bin/carddisp.pl?gene=P4HA2
													PEX19	6	Peroxisomal Biogenesis Factor 19	PXMP1, D1S2223E, PBD12A, PMP1, PMPI, peroxin-19, PXF, HK33	http://www.genecards.org/cgi-bin/carddisp.pl?gene=PEX19
													PHYHD1	2	Phytanoyl-CoA Dioxygenase Domain Containing 1		http://www.genecards.org/cgi-bin/carddisp.pl?gene=PHYHD1
													PPT2	6	Palmitoyl-Protein Thioesterase 2	C6orf8, G14, VE-statin2, PPT-2	http://www.genecards.org/cgi-bin/carddisp.pl?gene=PPT2
													SCD	6	Stearoyl-CoA Desaturase	delta-9-desaturase, FADS5, MSTP008, SCD1, delta(9)-desaturase, SCDOS, hSCD1	http://www.genecards.org/cgi-bin/carddisp.pl?gene=SCD
													SLC25A21-AS1	6	SLC25A21 Antisense RNA 1		http://www.genecards.org/cgi-bin/carddisp.pl?gene=SLC25A21-AS1
													SLC7A11	6	Solute Carrier Family 7 Member 11	CCBR1, xCT	http://www.genecards.org/cgi-bin/carddisp.pl?gene=SLC7A11
													SPTLC1	2	Serine Palmitoyltransferase Long Chain Base Subunit 1	HSAN1, LBC1, SPTI, HSN1, LCB1, SPT1	http://www.genecards.org/cgi-bin/carddisp.pl?gene=SPTLC1
													VDAC1	6	Voltage Dependent Anion Channel 1	PORIN, VDAC-1, VDAC, hVDAC1	http://www.genecards.org/cgi-bin/carddisp.pl?gene=VDAC1
